# Supplementary material for: Potassium N,4-dichloro­benzene­sulfonamidate monohydrate
Source: Acta Crystallogr Sect E Struct Rep Online. 2011 Jun 4;67(Pt 7):m918. doi: 10.1107/S1600536811020319 (PMC3151743; doi:10.1107/S1600536811020319)
Supplement: Supplementary file 1 [file e-67-0m918-sup1.cif]

##############################################################################
#                                                                            #
# This CIF contains the data in a paper accepted for publication in          #
# Acta Crystallographica Section E. It conforms to the requirements of       #
# Notes for Authors for Acta Crystallographica Section E, and has been       #
# peer reviewed under the auspices of the IUCr Commission on Journals.       #
#                                                                            #
# Full details of the Crystallographic Information File format               #
# are given in the paper "The Crystallographic Information File (CIF):       #
# a New Standard Archive File for Crystallography" by S. R. Hall, F. H.      #
# Allen and I. D. Brown [Acta Cryst. (1991), A47, 655-685].                  #
#                                                                            #
# The current version of the core CIF dictionary is obtainable from          #
# ftp://ftp.iucr.org/pub/cif_core.dic.                                       #
#                                                                            #
# Software is freely available for graphical display of the structure(s)     #
# in this CIF. For information consult the CIF software page                 #
# http://www.iucr.org/resources/cif/software.                                #
#                                                                            #
# This file may be used for bona fide research purposes within the           #
# scientific community so long as proper attribution is given to the journal # 
# article from which it was obtained.                                        #
#                                                                            #
##############################################################################
data_I
_audit_creation_method     SHELXL-97
_chemical_name_systematic
;
Potassium <i>N</i>,4-dichlorobenzenesulfonamidate monohydrate
;
_chemical_name_common     ?
_chemical_formula_moiety     'K +, C6 H4 Cl2 N O2 S, H2 O1'
_chemical_formula_sum     'C6 H6 Cl2 K N O3 S'
_chemical_formula_iupac     'K +, C6 H4 Cl2 N O2 S, H2 O1'
_chemical_formula_weight     282.18
_chemical_melting_point     ?
_symmetry_cell_setting     monoclinic
_symmetry_space_group_name_H-M     'P 21/c'
_symmetry_space_group_name_HALL     '-P 2ybc'
loop_
    _symmetry_equiv_pos_as_xyz
    'x, y, z'
    '-x, y+1/2, -z+1/2'
    '-x, -y, -z'
    'x, -y-1/2, z-1/2'
_cell_length_a     15.4870(10)
_cell_length_b     10.0620(8)
_cell_length_c     6.8061(5)
_cell_angle_alpha     90.00
_cell_angle_beta     99.888(7)
_cell_angle_gamma     90.00
_cell_volume     1044.84(13)
_cell_formula_units_Z     4
_cell_measurement_reflns_used     2944
_cell_measurement_theta_min     3.03
_cell_measurement_theta_max     27.72
_cell_measurement_temperature     293(2)
_exptl_crystal_description     prism
_exptl_crystal_colour     yellow
_exptl_crystal_size_max     0.42
_exptl_crystal_size_mid     0.42
_exptl_crystal_size_min     0.30
_exptl_crystal_density_diffrn     1.794
_exptl_crystal_density_meas     ?
_exptl_crystal_density_method     'not measured'
_exptl_crystal_F_000     568
_exptl_absorpt_coefficient_mu     1.197
_exptl_absorpt_correction_type     multi-scan
_exptl_absorpt_process_details
;
(CrysAlis RED; Oxford Diffraction, 2009)
;
_exptl_absorpt_correction_T_min     0.6332
_exptl_absorpt_correction_T_max     0.7152
_exptl_special_details
;
CrysAlis RED (Oxford Diffraction, 2009)
Empirical absorption correction using spherical harmonics,
implemented in SCALE3 ABSPACK scaling algorithm.
;
_diffrn_ambient_temperature     293(2)
_diffrn_radiation_type     MoK\a
_diffrn_radiation_wavelength     0.71073
_diffrn_radiation_source     'fine-focus sealed tube'
_diffrn_radiation_monochromator     graphite
_diffrn_measurement_device_type
;
Oxford Diffraction Xcalibur diffractometer
with a Sapphire CCD detector
;
_diffrn_measurement_method
;
Rotation method data acquisition using \w
;
_diffrn_detector_area_resol_mean     ?
_diffrn_reflns_number     3796
_diffrn_reflns_av_R_equivalents     0.0092
_diffrn_reflns_av_sigmaI/netI     0.0099
_diffrn_reflns_theta_min     3.35
_diffrn_reflns_theta_max     26.37
_diffrn_reflns_theta_full     26.37
_diffrn_measured_fraction_theta_max     0.997
_diffrn_measured_fraction_theta_full     0.997
_diffrn_reflns_limit_h_min     -18
_diffrn_reflns_limit_h_max     19
_diffrn_reflns_limit_k_min     -8
_diffrn_reflns_limit_k_max     12
_diffrn_reflns_limit_l_min     -6
_diffrn_reflns_limit_l_max     8
_diffrn_standards_number     ?
_diffrn_standards_interval_count     ?
_diffrn_standards_interval_time     ?
_diffrn_standards_decay_%     0
_refine_special_details
;
Refinement of <i>F</i>^2^ against ALL reflections. The weighted <i>R</i>-factor
<i>wR</i> and goodness of fit <i>S</i> are based on <i>F</i>^2^, conventional
<i>R</i>-factors <i>R</i> are based on <i>F</i>, with <i>F</i> set to zero for
negative <i>F</i>^2^. The threshold expression of <i>F</i>^2^ >
\s(<i>F</i>^2^) is used only for calculating <i>R</i>-factors(gt) <i>etc</i>.
and is not relevant to the choice of reflections for refinement.
<i>R</i>-factors based on <i>F</i>^2^ are statistically about twice as large
as those based on <i>F</i>, and <i>R</i>- factors based on ALL data will be
even larger.
;
_reflns_number_total     2139
_reflns_number_gt     1962
_reflns_threshold_expression     I>2\s(I)
_refine_ls_structure_factor_coef     Fsqd
_refine_ls_matrix_type     full
_refine_ls_R_factor_all     0.0267
_refine_ls_R_factor_gt     0.0238
_refine_ls_wR_factor_gt     0.0650
_refine_ls_wR_factor_ref     0.0668
_refine_ls_goodness_of_fit_ref     1.036
_refine_ls_restrained_S_all     1.035
_refine_ls_number_reflns     2139
_refine_ls_number_parameters     134
_refine_ls_number_restraints     2
_refine_ls_hydrogen_treatment     mixed
_refine_ls_weighting_scheme     calc
_refine_ls_weighting_details
         'calc w=1/[\s^2^(Fo^2^)+(0.0355P)^2^+0.5896P] where P=(Fo^2^+2Fc^2^)/3'
_atom_sites_solution_hydrogens     geom
_atom_sites_solution_primary     direct
_atom_sites_solution_secondary     difmap
_refine_ls_shift/su_max     0.046
_refine_ls_shift/su_mean     0.004
_refine_diff_density_max     0.385
_refine_diff_density_min     -0.278
_refine_ls_extinction_method     'SHELXL97 (Sheldrick, 2008)'
_refine_ls_extinction_coef     0.0241(14)
_refine_ls_extinction_expression
                                  'Fc^*^=kFc[1+0.001xFc^2^\l^3^/sin(2\q)]^-1/4^'
loop_
    _atom_type_symbol
    _atom_type_description
    _atom_type_scat_dispersion_real
    _atom_type_scat_dispersion_imag
    _atom_type_scat_source
    'C' 'C' 0.0033 0.0016
                         'International Tables Vol C Tables 4.2.6.8 and 6.1.1.4'
    'H' 'H' 0.0000 0.0000
                         'International Tables Vol C Tables 4.2.6.8 and 6.1.1.4'
    'N' 'N' 0.0061 0.0033
                         'International Tables Vol C Tables 4.2.6.8 and 6.1.1.4'
    'O' 'O' 0.0106 0.0060
                         'International Tables Vol C Tables 4.2.6.8 and 6.1.1.4'
    'K' 'K' 0.2009 0.2494
                         'International Tables Vol C Tables 4.2.6.8 and 6.1.1.4'
    'Cl' 'Cl' 0.1484 0.1585
                         'International Tables Vol C Tables 4.2.6.8 and 6.1.1.4'
    'S' 'S' 0.1246 0.1234
                         'International Tables Vol C Tables 4.2.6.8 and 6.1.1.4'
_computing_data_collection
;
CrysAlis CCD (Oxford Diffraction, 2009)
;
_computing_cell_refinement
;
CrysAlis RED (Oxford Diffraction, 2009)
;
_computing_data_reduction
;
CrysAlis RED (Oxford Diffraction, 2009)
;
_computing_structure_solution     'SHELXS97 (Sheldrick, 2008)'
_computing_structure_refinement     'SHELXL97 (Sheldrick, 2008)'
_computing_molecular_graphics     'PLATON (Spek, 2009)'
_computing_publication_material     'SHELXL97 (Sheldrick, 2008)'
loop_
    _atom_site_type_symbol
    _atom_site_label
    _atom_site_fract_x
    _atom_site_fract_y
    _atom_site_fract_z
    _atom_site_U_iso_or_equiv
    _atom_site_adp_type
    _atom_site_calc_flag
    _atom_site_refinement_flags
    _atom_site_occupancy
    _atom_site_symmetry_multiplicity
    _atom_site_disorder_assembly
    _atom_site_disorder_group
    C C1 0.23433(10) 0.44537(16) 0.6229(2) 0.0260(3) Uani d . 1 1 . .
    C C2 0.18971(12) 0.32599(18) 0.5954(3) 0.0342(4) Uani d . 1 1 . .
    H H2 0.2152 0.2528 0.5447 0.041 Uiso calc R 1 1 . .
    C C3 0.10664(13) 0.3162(2) 0.6440(3) 0.0394(4) Uani d . 1 1 . .
    H H3 0.0760 0.2364 0.6266 0.047 Uiso calc R 1 1 . .
    C C4 0.07005(11) 0.4256(2) 0.7181(3) 0.0346(4) Uani d . 1 1 . .
    C C5 0.11456(13) 0.5446(2) 0.7494(3) 0.0383(4) Uani d . 1 1 . .
    H H5 0.0892 0.6170 0.8028 0.046 Uiso calc R 1 1 . .
    C C6 0.19736(12) 0.55468(18) 0.7003(3) 0.0348(4) Uani d . 1 1 . .
    H H6 0.2280 0.6344 0.7193 0.042 Uiso calc R 1 1 . .
    N N1 0.33843(10) 0.58782(15) 0.4143(2) 0.0325(3) Uani d . 1 1 . .
    O O1 0.40091(8) 0.49624(15) 0.73235(19) 0.0411(3) Uani d . 1 1 . .
    O O2 0.35592(8) 0.33682(13) 0.4620(2) 0.0375(3) Uani d . 1 1 . .
    O O3 0.55174(9) 0.29958(15) -0.1344(2) 0.0401(3) Uani d D 1 1 . .
    H H31 0.5708(15) 0.324(2) -0.231(3) 0.048 Uiso d D 1 1 . .
    H H32 0.5890(13) 0.251(2) -0.076(3) 0.048 Uiso d D 1 1 . .
    K K1 0.43783(2) 0.38377(4) 0.12285(5) 0.03214(12) Uani d . 1 1 . .
    Cl Cl1 -0.03614(3) 0.41509(7) 0.76911(8) 0.05237(17) Uani d . 1 1 . .
    Cl Cl2 0.26012(3) 0.56182(5) 0.19737(7) 0.04134(14) Uani d . 1 1 . .
    S S1 0.33942(3) 0.46167(4) 0.55495(6) 0.02637(12) Uani d . 1 1 . .
loop_
    _atom_site_aniso_label
    _atom_site_aniso_U_11
    _atom_site_aniso_U_22
    _atom_site_aniso_U_33
    _atom_site_aniso_U_12
    _atom_site_aniso_U_13
    _atom_site_aniso_U_23
    C1 0.0254(8) 0.0310(8) 0.0227(7) -0.0002(6) 0.0072(6) 0.0017(6)
    C2 0.0348(9) 0.0327(9) 0.0374(9) -0.0024(7) 0.0129(7) -0.0040(7)
    C3 0.0363(10) 0.0435(10) 0.0399(10) -0.0129(8) 0.0110(8) -0.0030(8)
    C4 0.0251(8) 0.0527(11) 0.0274(8) -0.0012(8) 0.0084(6) 0.0046(8)
    C5 0.0378(10) 0.0415(10) 0.0390(10) 0.0068(8) 0.0161(8) -0.0020(8)
    C6 0.0359(10) 0.0314(9) 0.0393(9) -0.0032(7) 0.0131(8) -0.0025(7)
    N1 0.0300(7) 0.0362(8) 0.0309(7) -0.0066(6) 0.0045(6) 0.0050(6)
    O1 0.0301(6) 0.0599(8) 0.0312(7) -0.0064(6) -0.0004(5) 0.0055(6)
    O2 0.0377(7) 0.0361(7) 0.0424(7) 0.0091(5) 0.0172(6) 0.0027(5)
    O3 0.0370(7) 0.0464(8) 0.0401(7) 0.0061(6) 0.0154(6) 0.0044(6)
    K1 0.0309(2) 0.0366(2) 0.0309(2) -0.00472(15) 0.01105(14) -0.00100(15)
    Cl1 0.0282(2) 0.0845(4) 0.0475(3) -0.0038(2) 0.0153(2) 0.0031(3)
    Cl2 0.0344(2) 0.0542(3) 0.0339(2) 0.00022(19) 0.00135(17) 0.0115(2)
    S1 0.0224(2) 0.0318(2) 0.0258(2) 0.00090(15) 0.00658(15) 0.00292(15)
_geom_special_details
;
All e.s.d.'s (except the e.s.d. in the dihedral angle between two l.s. planes)
are estimated using the full covariance matrix. The cell e.s.d.'s are taken
into account individually in the estimation of e.s.d.'s in distances, angles
and torsion angles; correlations between e.s.d.'s in cell parameters are only
used when they are defined by crystal symmetry. An approximate (isotropic)
treatment of cell e.s.d.'s is used for estimating e.s.d.'s involving l.s.
planes.
;
loop_
    _geom_bond_atom_site_label_1
    _geom_bond_atom_site_label_2
    _geom_bond_site_symmetry_2
    _geom_bond_distance
    _geom_bond_publ_flag
    C1 C6 . 1.385(2) ?
    C1 C2 . 1.382(2) ?
    C1 S1 . 1.7742(16) ?
    C2 C3 . 1.386(3) ?
    C2 H2 . 0.9300 ?
    C3 C4 . 1.373(3) ?
    C3 H3 . 0.9300 ?
    C4 C5 . 1.380(3) ?
    C4 Cl1 . 1.7414(18) ?
    C5 C6 . 1.383(3) ?
    C5 H5 . 0.9300 ?
    C6 H6 . 0.9300 ?
    N1 S1 . 1.5883(15) ?
    N1 Cl2 . 1.7620(15) ?
    N1 K1 . 3.4014(16) ?
    O1 S1 . 1.4460(13) ?
    O1 K1 3_666 2.7965(13) ?
    O1 K1 1_556 2.8547(13) ?
    O2 S1 . 1.4489(13) ?
    O2 K1 4_566 2.6940(13) ?
    O2 K1 . 2.8576(13) ?
    O3 K1 . 2.8204(14) ?
    O3 K1 4_565 2.8714(15) ?
    O3 K1 3_665 3.1905(16) ?
    O3 H31 . 0.808(16) ?
    O3 H32 . 0.808(16) ?
    K1 O2 4_565 2.6940(13) y
    K1 O1 3_666 2.7965(13) y
    K1 O1 1_554 2.8547(13) y
    K1 O3 4_566 2.8714(15) y
    K1 O3 3_665 3.1905(16) y
    K1 Cl2 . 3.3944(6) y
loop_
    _geom_angle_atom_site_label_1
    _geom_angle_atom_site_label_2
    _geom_angle_atom_site_label_3
    _geom_angle_site_symmetry_1
    _geom_angle_site_symmetry_3
    _geom_angle
    _geom_angle_publ_flag
    C6 C1 C2 . . 120.77(15) ?
    C6 C1 S1 . . 118.90(13) ?
    C2 C1 S1 . . 120.32(13) ?
    C3 C2 C1 . . 119.51(17) ?
    C3 C2 H2 . . 120.2 ?
    C1 C2 H2 . . 120.2 ?
    C4 C3 C2 . . 119.30(17) ?
    C4 C3 H3 . . 120.4 ?
    C2 C3 H3 . . 120.4 ?
    C3 C4 C5 . . 121.72(16) ?
    C3 C4 Cl1 . . 119.22(15) ?
    C5 C4 Cl1 . . 119.05(15) ?
    C4 C5 C6 . . 119.05(17) ?
    C4 C5 H5 . . 120.5 ?
    C6 C5 H5 . . 120.5 ?
    C1 C6 C5 . . 119.64(17) ?
    C1 C6 H6 . . 120.2 ?
    C5 C6 H6 . . 120.2 ?
    S1 N1 Cl2 . . 108.69(8) ?
    S1 N1 K1 . . 84.87(6) ?
    Cl2 N1 K1 . . 74.75(5) ?
    S1 O1 K1 . 3_666 144.92(8) ?
    S1 O1 K1 . 1_556 132.84(8) ?
    K1 O1 K1 3_666 1_556 79.58(3) ?
    S1 O2 K1 . 4_566 130.01(8) ?
    S1 O2 K1 . . 110.21(7) ?
    K1 O2 K1 4_566 . 102.77(4) ?
    K1 O3 K1 . 4_565 99.34(4) ?
    K1 O3 K1 . 3_665 73.69(3) ?
    K1 O3 K1 4_565 3_665 132.78(5) ?
    K1 O3 H31 . . 140.3(17) ?
    K1 O3 H31 4_565 . 90.1(17) ?
    K1 O3 H31 3_665 . 71.8(17) ?
    K1 O3 H32 . . 110.2(17) ?
    K1 O3 H32 4_565 . 102.1(17) ?
    K1 O3 H32 3_665 . 124.4(17) ?
    H31 O3 H32 . . 105(2) ?
    O2 K1 O1 4_565 3_666 145.96(4) ?
    O2 K1 O3 4_565 . 78.54(4) ?
    O1 K1 O3 3_666 . 74.49(4) ?
    O2 K1 O1 4_565 1_554 86.74(4) ?
    O1 K1 O1 3_666 1_554 100.42(3) ?
    O3 K1 O1 . 1_554 65.66(4) ?
    O2 K1 O2 4_565 . 87.06(3) ?
    O1 K1 O2 3_666 . 106.27(4) ?
    O3 K1 O2 . . 149.71(4) ?
    O1 K1 O2 1_554 . 140.52(4) ?
    O2 K1 O3 4_565 4_566 84.52(4) ?
    O1 K1 O3 3_666 4_566 69.60(4) ?
    O3 K1 O3 . 4_566 77.07(3) ?
    O1 K1 O3 1_554 4_566 142.71(4) ?
    O2 K1 O3 . 4_566 75.11(4) ?
    O2 K1 O3 4_565 3_665 148.33(4) ?
    O1 K1 O3 3_666 3_665 61.43(4) ?
    O3 K1 O3 . 3_665 106.31(3) ?
    O1 K1 O3 1_554 3_665 68.17(4) ?
    O2 K1 O3 . 3_665 99.95(4) ?
    O3 K1 O3 4_566 3_665 127.16(3) ?
    O2 K1 Cl2 4_565 . 99.11(3) ?
    O1 K1 Cl2 3_666 . 114.67(3) ?
    O3 K1 Cl2 . . 149.42(3) ?
    O1 K1 Cl2 1_554 . 83.80(3) ?
    O2 K1 Cl2 . . 58.85(3) ?
    O3 K1 Cl2 4_566 . 133.39(3) ?
    O3 K1 Cl2 3_665 . 60.54(3) ?
    O2 K1 N1 4_565 . 120.37(4) ?
    O1 K1 N1 3_666 . 90.00(4) ?
    O3 K1 N1 . . 159.60(4) ?
    O1 K1 N1 1_554 . 105.39(4) ?
    O2 K1 N1 . . 47.20(4) ?
    O3 K1 N1 4_566 . 110.31(4) ?
    O3 K1 N1 3_665 . 53.77(3) ?
    Cl2 K1 N1 . . 30.05(3) ?
    N1 Cl2 K1 . . 75.20(5) ?
    O1 S1 O2 . . 115.65(8) ?
    O1 S1 N1 . . 104.35(8) ?
    O2 S1 N1 . . 114.45(8) ?
    O1 S1 C1 . . 107.86(8) ?
    O2 S1 C1 . . 105.79(8) ?
    N1 S1 C1 . . 108.45(8) ?
loop_
    _geom_torsion_atom_site_label_1
    _geom_torsion_atom_site_label_2
    _geom_torsion_atom_site_label_3
    _geom_torsion_atom_site_label_4
    _geom_torsion_site_symmetry_1
    _geom_torsion_site_symmetry_2
    _geom_torsion_site_symmetry_3
    _geom_torsion_site_symmetry_4
    _geom_torsion
    _geom_torsion_publ_flag
    C6 C1 C2 C3 . . . . 0.7(3) ?
    S1 C1 C2 C3 . . . . -178.16(14) ?
    C1 C2 C3 C4 . . . . 0.2(3) ?
    C2 C3 C4 C5 . . . . -1.4(3) ?
    C2 C3 C4 Cl1 . . . . 177.31(14) ?
    C3 C4 C5 C6 . . . . 1.6(3) ?
    Cl1 C4 C5 C6 . . . . -177.09(14) ?
    C2 C1 C6 C5 . . . . -0.5(3) ?
    S1 C1 C6 C5 . . . . 178.40(14) ?
    C4 C5 C6 C1 . . . . -0.6(3) ?
    K1 O3 K1 O2 4_565 . . 4_565 15.72(4) ?
    K1 O3 K1 O2 3_665 . . 4_565 147.72(4) ?
    K1 O3 K1 O1 4_565 . . 3_666 174.75(5) ?
    K1 O3 K1 O1 3_665 . . 3_666 -53.25(3) ?
    K1 O3 K1 O1 4_565 . . 1_554 -75.88(5) ?
    K1 O3 K1 O1 3_665 . . 1_554 56.11(4) ?
    K1 O3 K1 O2 4_565 . . . 78.94(9) ?
    K1 O3 K1 O2 3_665 . . . -149.06(7) ?
    K1 O3 K1 O3 4_565 . . 4_566 102.66(7) ?
    K1 O3 K1 O3 3_665 . . 4_566 -125.35(3) ?
    K1 O3 K1 O3 4_565 . . 3_665 -132.00(5) ?
    K1 O3 K1 O3 3_665 . . 3_665 0.0 ?
    K1 O3 K1 Cl2 4_565 . . . -72.81(7) ?
    K1 O3 K1 Cl2 3_665 . . . 59.19(7) ?
    K1 O3 K1 N1 4_565 . . . -143.50(10) ?
    K1 O3 K1 N1 3_665 . . . -11.50(12) ?
    S1 O2 K1 O2 . . . 4_565 -149.02(5) ?
    K1 O2 K1 O2 4_566 . . 4_565 69.17(7) ?
    S1 O2 K1 O1 . . . 3_666 62.84(8) ?
    K1 O2 K1 O1 4_566 . . 3_666 -78.97(5) ?
    S1 O2 K1 O3 . . . . 149.81(7) ?
    K1 O2 K1 O3 4_566 . . . 8.00(11) ?
    S1 O2 K1 O1 . . . 1_554 -67.75(10) ?
    K1 O2 K1 O1 4_566 . . 1_554 150.44(5) ?
    S1 O2 K1 O3 . . . 4_566 125.88(8) ?
    K1 O2 K1 O3 4_566 . . 4_566 -15.93(4) ?
    S1 O2 K1 O3 . . . 3_665 -0.13(8) ?
    K1 O2 K1 O3 4_566 . . 3_665 -141.94(4) ?
    S1 O2 K1 Cl2 . . . . -46.53(6) ?
    K1 O2 K1 Cl2 4_566 . . . 171.66(5) ?
    S1 O2 K1 N1 . . . . -11.49(6) ?
    K1 O2 K1 N1 4_566 . . . -153.30(7) ?
    S1 N1 K1 O2 . . . 4_565 61.26(7) ?
    Cl2 N1 K1 O2 . . . 4_565 -49.71(6) ?
    S1 N1 K1 O1 . . . 3_666 -102.59(6) ?
    Cl2 N1 K1 O1 . . . 3_666 146.44(5) ?
    S1 N1 K1 O3 . . . . -142.50(10) ?
    Cl2 N1 K1 O3 . . . . 106.52(12) ?
    S1 N1 K1 O1 . . . 1_554 156.60(5) ?
    Cl2 N1 K1 O1 . . . 1_554 45.63(6) ?
    S1 N1 K1 O2 . . . . 9.86(5) ?
    Cl2 N1 K1 O2 . . . . -101.12(6) ?
    S1 N1 K1 O3 . . . 4_566 -34.41(7) ?
    Cl2 N1 K1 O3 . . . 4_566 -145.38(5) ?
    S1 N1 K1 O3 . . . 3_665 -156.23(8) ?
    Cl2 N1 K1 O3 . . . 3_665 92.80(6) ?
    S1 N1 K1 Cl2 . . . . 110.97(8) ?
    S1 N1 Cl2 K1 . . . . -79.04(8) ?
    O2 K1 Cl2 N1 4_565 . . . 138.20(6) ?
    O1 K1 Cl2 N1 3_666 . . . -37.47(6) ?
    O3 K1 Cl2 N1 . . . . -138.93(8) ?
    O1 K1 Cl2 N1 1_554 . . . -136.11(6) ?
    O2 K1 Cl2 N1 . . . . 57.27(6) ?
    O3 K1 Cl2 N1 4_566 . . . 47.15(7) ?
    O3 K1 Cl2 N1 3_665 . . . -67.72(6) ?
    K1 O1 S1 O2 3_666 . . . 85.59(16) ?
    K1 O1 S1 O2 1_556 . . . -67.43(12) ?
    K1 O1 S1 N1 3_666 . . . -41.06(17) ?
    K1 O1 S1 N1 1_556 . . . 165.92(10) ?
    K1 O1 S1 C1 3_666 . . . -156.25(14) ?
    K1 O1 S1 C1 1_556 . . . 50.73(13) ?
    K1 O2 S1 O1 4_566 . . . 26.81(12) ?
    K1 O2 S1 O1 . . . . -101.25(8) ?
    K1 O2 S1 N1 4_566 . . . 148.17(8) ?
    K1 O2 S1 N1 . . . . 20.11(10) ?
    K1 O2 S1 C1 4_566 . . . -92.49(10) ?
    K1 O2 S1 C1 . . . . 139.44(7) ?
    Cl2 N1 S1 O1 . . . . -176.41(8) ?
    K1 N1 S1 O1 . . . . 111.60(6) ?
    Cl2 N1 S1 O2 . . . . 56.20(11) ?
    K1 N1 S1 O2 . . . . -15.79(8) ?
    Cl2 N1 S1 C1 . . . . -61.63(10) ?
    K1 N1 S1 C1 . . . . -133.62(6) ?
    C6 C1 S1 O1 . . . . 61.22(16) ?
    C2 C1 S1 O1 . . . . -119.88(15) ?
    C6 C1 S1 O2 . . . . -174.45(14) ?
    C2 C1 S1 O2 . . . . 4.44(16) ?
    C6 C1 S1 N1 . . . . -51.24(16) ?
    C2 C1 S1 N1 . . . . 127.66(14) ?
loop_
    _geom_hbond_atom_site_label_D
    _geom_hbond_atom_site_label_H
    _geom_hbond_atom_site_label_A
    _geom_hbond_site_symmetry_A
    _geom_hbond_distance_DH
    _geom_hbond_distance_HA
    _geom_hbond_distance_DA
    _geom_hbond_angle_DHA
    O3 H31 N1 3_665 0.808(16) 2.215(17) 2.987(2) 160(2)
    O3 H32 N1 2_645 0.808(16) 2.177(17) 2.967(2) 166(2)
data_global
_journal_date_recd_electronic     2011-05-24
_journal_date_accepted     2011-05-27
_journal_name_full     'Acta Crystallographica, Section E'
_journal_year     2011
_journal_volume     67
_journal_issue      7
_journal_page_first     o1569
_journal_page_last     o1569
_journal_paper_category     QO
_journal_coeditor_code     TK2749
_publ_contact_author_name     'B. Thimme Gowda'
_publ_contact_author_address
;
  Department of Chemistry
  Mangalore University
  Mangalagangotri 574 199
  Mangalore, India
;
_publ_contact_author_email     gowdabt@yahoo.com
_publ_contact_author_fax     '91 824 2287367'
_publ_contact_author_phone     '91 824 2287262'
_publ_section_title
;
Potassium <i>N</i>,4-dichlorobenzenesulfonamidate monohydrate
;
loop_
    _publ_author_name
    _publ_author_address
    'B. Thimme Gowda'
; Department of Chemistry
  Mangalore University
  Mangalagangotri 574 199
  Mangalore, India
;
    'Sabine Foro'
; Institute of Materials Science
  Darmstadt University of Technology
  Petersenstrasse 23
  D-64287 Darmstadt, Germany
;
    'K. Shakuntala'
; Department of Chemistry
  Mangalore University
  Mangalagangotri 574 199
  Mangalore, India
;
