# Supplementary material for: Potassium N,4-dichloro­benzene­sulfonamidate monohydrate
Source: Acta Crystallogr Sect E Struct Rep Online. 2011 Jun 4;67(Pt 7):m918. doi: 10.1107/S1600536811020319 (PMC3151743; doi:10.1107/S1600536811020319)
Supplement: Supplementary file 2 [file e-67-0m918-Isup2.hkl]

# 
# h,k,l, Fc-squared, Fo-squared, sigma(Fo-squared) and status flag 
# 
data_I
_shelx_title ' KC5 P21/C' 
_shelx_refln_list_code          4 
_shelx_F_calc_maximum      212.60 
_exptl_crystal_F_000       568.00 
_reflns_d_resolution_high  0.8001 
 
loop_ 
 _symmetry_equiv_pos_as_xyz 
 'x, y, z' 
 '-x, y+1/2, -z+1/2' 
 '-x, -y, -z' 
 'x, -y-1/2, z-1/2' 
 
_cell_length_a    15.4870 
_cell_length_b    10.0620 
_cell_length_c     6.8061 
_cell_angle_alpha  90.000 
_cell_angle_beta   99.888 
_cell_angle_gamma  90.000 
 
_shelx_F_squared_multiplier     1.000 
 
loop_ 
 _refln_index_h 
 _refln_index_k 
 _refln_index_l 
 _refln_F_squared_calc 
 _refln_F_squared_meas 
 _refln_F_squared_sigma 
 _refln_observed_status 
   3   0   0     5182.59     5103.17     28.10 o 
   4   0   0       95.84      114.07      0.93 o 
   5   0   0     1314.31     1443.59      2.84 o 
   6   0   0     2791.82     2851.77     18.60 o 
   7   0   0      108.53      154.33      1.25 o 
   8   0   0     1506.91     1466.03      3.62 o 
   9   0   0     4338.91     4427.34     13.49 o 
  10   0   0     7435.98     7028.74     58.37 o 
  11   0   0      220.68      290.04      3.67 o 
  12   0   0      249.81      273.46      3.77 o 
  13   0   0     5452.81     5517.24     16.14 o 
  14   0   0      445.61      500.40      5.33 o 
  15   0   0        7.33       17.26      2.27 o 
  16   0   0       26.73       38.19      2.71 o 
  17   0   0      556.02      609.16      6.67 o 
  18   0   0      143.79      160.17      4.42 o 
  19   0   0      483.35      511.49      6.75 o 
   2   1   0      210.20      240.20      1.49 o 
   3   1   0     1333.63     1468.29      4.69 o 
   4   1   0      738.38      812.48      4.18 o 
   5   1   0     1836.09     1855.61      7.02 o 
   6   1   0        6.26        7.67      0.27 o 
   7   1   0       53.76       70.30      1.24 o 
   8   1   0     1585.10     1638.64     19.62 o 
   9   1   0      955.12      987.52      2.91 o 
  10   1   0        3.26        4.15      0.73 o 
  11   1   0      406.91      419.51      3.30 o 
  12   1   0      128.09      134.69      2.06 o 
  13   1   0      257.50      269.39     12.05 o 
  14   1   0       55.68       63.20      1.86 o 
  15   1   0       46.61       46.98      1.88 o 
  16   1   0       64.44       61.65      2.06 o 
  17   1   0       56.70       50.24      2.05 o 
  18   1   0       50.02       49.09      3.48 o 
  19   1   0      147.58      141.82      4.10 o 
   0   2   0    23144.33    24304.38    543.48 o 
   1   2   0       76.29       82.37      1.14 o 
   2   2   0     2898.12     2903.28      7.51 o 
   3   2   0     6550.06     6419.69    111.98 o 
   4   2   0      120.73      124.14      1.11 o 
   5   2   0       13.18       27.40      0.51 o 
   6   2   0      133.41      166.86      2.21 o 
   7   2   0      323.43      311.72      1.56 o 
   8   2   0      309.37      307.55      2.68 o 
   9   2   0        4.77        4.79      1.25 o 
  10   2   0      795.51      763.30      3.41 o 
  11   2   0      562.73      556.33      3.30 o 
  12   2   0      852.98      851.74      9.14 o 
  13   2   0     1132.57     1145.75     10.12 o 
  14   2   0      290.44      294.21      3.00 o 
  15   2   0      483.21      484.37      3.91 o 
  16   2   0      250.51      262.67      3.18 o 
  17   2   0       39.60       36.31      1.95 o 
  18   2   0       22.26       19.63      1.99 o 
   1   3   0     1058.92     1162.13      6.05 o 
   2   3   0     7596.94     7496.04     18.20 o 
   3   3   0     4431.33     4287.92     23.17 o 
   4   3   0     5266.79     5242.08     16.07 o 
   5   3   0      119.31       89.67      1.33 o 
   6   3   0     1798.65     1760.41      4.07 o 
   7   3   0      292.12      257.78      3.63 o 
   8   3   0     2570.49     2646.76      5.84 o 
   9   3   0     1885.75     1862.82      9.59 o 
  10   3   0      162.67      147.67      1.79 o 
  11   3   0     2085.61     2076.30      6.13 o 
  12   3   0       97.19       99.16      1.43 o 
  13   3   0      817.61      815.21      4.47 o 
  14   3   0      642.19      637.45      4.20 o 
  15   3   0      172.00      164.95      3.80 o 
  16   3   0        0.14        1.05      1.52 o 
  17   3   0        2.54        2.80      1.53 o 
  18   3   0      378.22      399.60      5.98 o 
   0   4   0     1454.69     1548.34      7.97 o 
   1   4   0        6.95       10.24      0.57 o 
   2   4   0     2173.31     2180.63      8.39 o 
   3   4   0       39.27       28.60      0.43 o 
   4   4   0      508.73      491.36      5.34 o 
   5   4   0      169.60      176.61      3.09 o 
   6   4   0      200.36      199.85      1.65 o 
   7   4   0      578.26      573.12      3.02 o 
   8   4   0     1169.26     1137.89      6.53 o 
   9   4   0      168.36      168.60      2.16 o 
  10   4   0      738.98      709.62      3.68 o 
  11   4   0      164.91      163.69      3.04 o 
  12   4   0      247.23      255.26      2.56 o 
  13   4   0       94.88       89.95      1.66 o 
  14   4   0      121.01      115.46      3.02 o 
  15   4   0      962.79      943.79     29.17 o 
  16   4   0      286.79      295.15      6.13 o 
  17   4   0      309.37      317.87      3.74 o 
  18   4   0        8.55       11.32      2.03 o 
   1   5   0     1438.42     1460.34      4.85 o 
   2   5   0      211.80      222.31      1.73 o 
   3   5   0       30.51       45.89      2.03 o 
   4   5   0      759.29      794.47      6.31 o 
   5   5   0     1815.76     1551.69     13.76 o 
   6   5   0      187.60      215.33      5.42 o 
   7   5   0      164.63      155.12      1.64 o 
   8   5   0      822.85      804.15      3.53 o 
   9   5   0      163.86      155.87      3.77 o 
  10   5   0      192.60      178.04      1.72 o 
  11   5   0      194.77      186.30      2.52 o 
  12   5   0     1324.69     1293.23     29.79 o 
  13   5   0       91.00       83.04      5.02 o 
  14   5   0        1.16        0.15      1.04 o 
  15   5   0      500.58      503.63      4.63 o 
  16   5   0        0.01        1.28      2.30 o 
  17   5   0      175.31      167.60      4.25 o 
   0   6   0     1135.17     1027.93      3.54 o 
   1   6   0      761.36      754.80      3.67 o 
   2   6   0       18.58       19.68      0.51 o 
   3   6   0      214.57      229.71      2.03 o 
   4   6   0     2206.36     2249.66     10.62 o 
   5   6   0       33.70       36.68      0.88 o 
   6   6   0      332.54      331.53      3.52 o 
   7   6   0       96.76       96.71      1.54 o 
   8   6   0       46.78       49.32      1.36 o 
   9   6   0       35.20       38.97      1.16 o 
  10   6   0      781.45      779.12      4.00 o 
  11   6   0      113.33      114.02      3.52 o 
  12   6   0        0.17        1.53      1.23 o 
  13   6   0      150.42      149.00      6.92 o 
  14   6   0       34.75       34.55      1.75 o 
  15   6   0       15.91       15.34      1.58 o 
  16   6   0        8.59        9.86      2.46 o 
   1   7   0      363.75      373.50      1.70 o 
   2   7   0       49.76       48.39      1.42 o 
   3   7   0      118.22      121.25      1.37 o 
   4   7   0     3036.75     3061.08     22.25 o 
   5   7   0     3060.01     2896.74     13.60 o 
   6   7   0     1732.14     1631.82      9.69 o 
   7   7   0      388.00      362.64      4.81 o 
   8   7   0      544.22      526.10      5.03 o 
   9   7   0      307.45      299.60     10.08 o 
  10   7   0       61.75       54.11      2.37 o 
  11   7   0        0.59        0.84      1.20 o 
  12   7   0       31.64       34.00      1.59 o 
  13   7   0      592.83      570.90     26.68 o 
  14   7   0      399.53      397.33      6.56 o 
  15   7   0      231.27      225.95     12.88 o 
   0   8   0     1252.17     1227.48     26.55 o 
   1   8   0      776.45      750.09      2.88 o 
   2   8   0     1380.10     1373.98      8.86 o 
   3   8   0      113.90      107.30      1.90 o 
   4   8   0      188.53      174.97      2.45 o 
   5   8   0      232.41      237.35      3.81 o 
   6   8   0       43.80       43.37      1.94 o 
   7   8   0      582.41      540.79      9.46 o 
   8   8   0      352.58      343.51      6.31 o 
   9   8   0       12.70       15.86      1.45 o 
  10   8   0       73.20       69.12      1.87 o 
  11   8   0       20.83       20.65      2.73 o 
  12   8   0       35.73       46.95      2.85 o 
  13   8   0      219.92      235.88      4.49 o 
  14   8   0      185.36      191.31      4.11 o 
   1   9   0      479.34      494.17      5.16 o 
   2   9   0      965.06      924.74      5.31 o 
   3   9   0       46.79       37.06      4.44 o 
   4   9   0       88.63       94.86      4.47 o 
   5   9   0        4.38        5.14      1.23 o 
   6   9   0       20.59       19.89      1.45 o 
   7   9   0      516.27      480.04      3.61 o 
   8   9   0       38.08       38.07      1.75 o 
   9   9   0      294.82      276.30      3.51 o 
  10   9   0      169.84      165.33      2.56 o 
  11   9   0      328.01      350.44      5.22 o 
  12   9   0      151.18      142.40      3.86 o 
  13   9   0        6.76        5.31      2.25 o 
   0  10   0      106.37       92.69      2.70 o 
   1  10   0       32.58       33.27      1.29 o 
   2  10   0      926.51      920.07      6.10 o 
   3  10   0       79.31       81.22      1.87 o 
   4  10   0        1.99       -0.15      1.33 o 
   5  10   0       54.42       53.52      1.78 o 
   6  10   0       82.69       90.42      2.08 o 
   7  10   0      357.74      334.25      6.59 o 
   8  10   0      210.32      234.78      5.10 o 
   9  10   0        1.90       13.50      8.11 o 
  10  10   0       22.50       23.49      2.68 o 
  11  10   0        9.33       10.81      2.75 o 
   1  11   0      157.51      178.56      6.00 o 
   2  11   0      151.46      150.17      3.97 o 
   3  11   0       11.87        9.77      1.44 o 
   4  11   0       28.98       24.10      1.57 o 
   5  11   0      100.98       96.91      4.98 o 
   6  11   0       79.66       81.01      3.04 o 
   7  11   0        7.75        5.71      1.55 o 
   8  11   0       14.08       13.95      5.16 o 
   9  11   0        1.26       -1.95      2.30 o 
   0  12   0      156.49      144.80      3.69 o 
   1  12   0      176.39      181.34      7.43 o 
   2  12   0        0.00        2.60      2.03 o 
   3  12   0        5.73        7.13      2.24 o 
   4  12   0        1.26        3.18      2.06 o 
   5  12   0        9.39        5.55      2.20 o 
 -19   1   1       37.97       45.10      2.39 o 
 -18   1   1     1543.59     1565.34      7.58 o 
 -17   1   1      266.28      261.93      7.80 o 
 -16   1   1      752.43      816.03      5.10 o 
 -15   1   1     1476.88     1561.61      9.07 o 
 -14   1   1      112.19      112.06      3.19 o 
 -13   1   1       33.61       36.63      2.30 o 
 -12   1   1      294.37      291.45      2.63 o 
 -11   1   1      156.68      162.65      3.26 o 
 -10   1   1      248.98      257.54      2.05 o 
  -9   1   1     1076.15     1119.54     10.33 o 
  -8   1   1     1744.86     1840.42      8.12 o 
  -7   1   1    14466.41    14638.13     49.40 o 
  -6   1   1     9800.43     9430.72     43.26 o 
  -5   1   1    12868.21    11911.99    224.50 o 
  -4   1   1     6962.56     7172.54     27.12 o 
  -3   1   1     7867.55     7867.91     25.38 o 
  -2   1   1      831.50      860.93      4.88 o 
  -1   1   1        2.13        4.77      0.25 o 
   0   1   1     3294.33     3602.28      5.45 o 
   1   1   1       24.93       27.49      0.66 o 
   2   1   1    10841.64    11281.35    319.26 o 
   3   1   1     2227.75     2232.70      3.53 o 
   4   1   1     1448.81     1453.77      7.06 o 
   5   1   1     6440.06     6329.50     17.74 o 
   6   1   1     2649.96     2689.70     10.36 o 
   7   1   1     1581.14     1553.22      5.19 o 
   8   1   1     3123.51     3122.55     18.00 o 
   9   1   1     5859.95     5966.08      9.85 o 
  10   1   1       22.04       29.23      2.33 o 
  11   1   1     1017.93     1045.80      4.63 o 
  12   1   1     3453.02     3481.26      9.50 o 
  13   1   1      259.75      258.52      6.31 o 
  14   1   1       31.62       43.83      2.68 o 
  15   1   1       40.66       40.46      1.75 o 
  16   1   1      470.70      478.80      8.82 o 
  17   1   1      399.56      416.88      7.24 o 
  18   1   1      496.57      494.88      7.27 o 
 -19   2   1       79.43       83.26      2.70 o 
 -18   2   1      446.70      479.48      4.43 o 
 -17   2   1        1.97        9.29      6.23 o 
 -16   2   1      365.70      368.30      3.58 o 
 -15   2   1        9.28        8.88      1.68 o 
 -14   2   1      312.14      295.93      4.25 o 
 -13   2   1     1292.43     1285.65      5.47 o 
 -12   2   1       13.46       11.55      1.09 o 
 -11   2   1      426.40      422.60      6.68 o 
 -10   2   1       81.07       69.57      2.15 o 
  -9   2   1     3930.84     3934.41     19.54 o 
  -8   2   1     1705.96     1742.60      7.38 o 
  -7   2   1      205.52      204.97      2.31 o 
  -6   2   1     1329.83     1340.34      2.48 o 
  -5   2   1      294.65      306.05      2.16 o 
  -4   2   1       52.47       77.26      1.49 o 
  -3   2   1     8927.75     8886.26     27.21 o 
  -2   2   1      885.16      933.63      6.64 o 
  -1   2   1      836.70      889.16      9.16 o 
   0   2   1     6761.75     7175.69    214.98 o 
   1   2   1    13433.19    14130.21    165.41 o 
   2   2   1        0.62        2.47      0.57 o 
   3   2   1     1299.77     1365.81      3.84 o 
   4   2   1     8556.36     8457.19    315.69 o 
   5   2   1     1954.14     1809.88      7.38 o 
   6   2   1      974.71      974.49      3.17 o 
   7   2   1     1005.66     1020.59      3.66 o 
   8   2   1       57.54       76.29     12.02 o 
   9   2   1       57.65       63.45      2.21 o 
  10   2   1     1393.34     1316.96     17.65 o 
  11   2   1       48.22       49.31      1.56 o 
  12   2   1       14.31       19.63      1.35 o 
  13   2   1        1.06        1.74      1.95 o 
  14   2   1     1901.72     1923.39     25.41 o 
  15   2   1      165.76      174.85      5.79 o 
  16   2   1      324.25      331.18      3.49 o 
  17   2   1      104.46      101.53      2.50 o 
  18   2   1        1.12        1.99      2.07 o 
 -18   3   1      568.12      606.66      4.89 o 
 -17   3   1      198.77      205.62      3.07 o 
 -16   3   1        3.18        9.23      3.53 o 
 -15   3   1       28.02       33.57      2.58 o 
 -14   3   1      106.87      108.61      1.62 o 
 -13   3   1      140.90      150.81      1.71 o 
 -12   3   1      183.15      188.72      1.79 o 
 -11   3   1      335.57      339.87      4.50 o 
 -10   3   1        0.35        1.50      0.81 o 
  -9   3   1      669.42      662.86      5.15 o 
  -8   3   1     1545.71     1535.09      8.83 o 
  -7   3   1     1107.17     1109.96      3.50 o 
  -6   3   1       28.25       35.11      0.67 o 
  -5   3   1       70.48       81.10      0.89 o 
  -4   3   1     1011.09      964.57     19.57 o 
  -3   3   1     5147.55     5158.74      5.93 o 
  -2   3   1     1103.24     1147.73      9.85 o 
  -1   3   1      373.11      342.02      3.27 o 
   0   3   1      729.90      669.55      4.32 o 
   1   3   1     5173.60     5449.08     14.29 o 
   2   3   1     6765.27     7023.07     10.78 o 
   3   3   1     3454.83     3662.04      7.98 o 
   4   3   1     1502.72     1602.32     12.32 o 
   5   3   1       36.45       39.99      0.74 o 
   6   3   1        5.64       14.01      0.88 o 
   7   3   1        1.66        4.06      2.73 o 
   8   3   1      417.99      418.82      5.52 o 
   9   3   1     1663.74     1634.81      6.39 o 
  10   3   1     1839.76     1806.57      6.38 o 
  11   3   1        0.13        6.29      2.51 o 
  12   3   1       87.79       91.71      1.80 o 
  13   3   1       50.88       48.52      1.91 o 
  14   3   1        0.37        0.37      1.36 o 
  15   3   1        1.42        1.52      1.47 o 
  16   3   1       44.06       43.15      2.28 o 
  17   3   1        2.47        2.62      1.65 o 
 -18   4   1      131.41      148.15      2.91 o 
 -17   4   1        0.82        1.66      1.70 o 
 -16   4   1      439.82      425.53      5.69 o 
 -15   4   1        0.01        1.56      1.33 o 
 -14   4   1        1.14        2.97      1.64 o 
 -13   4   1     1037.72     1005.93     10.82 o 
 -12   4   1      965.73      964.72      4.84 o 
 -11   4   1        0.09        3.23      1.19 o 
 -10   4   1     3021.46     3031.28     32.18 o 
  -9   4   1     2415.35     2432.63     15.67 o 
  -8   4   1      501.25      476.49      4.43 o 
  -7   4   1       73.42       71.60      1.50 o 
  -6   4   1      332.47      362.99      2.06 o 
  -5   4   1      144.92      189.66      1.16 o 
  -4   4   1      178.21      205.87      2.04 o 
  -3   4   1    13352.03    13627.64     38.10 o 
  -2   4   1      488.32      510.82      2.13 o 
  -1   4   1      374.43      385.52      1.71 o 
   0   4   1     2449.59     2529.85     12.02 o 
   1   4   1      791.30      672.92      8.01 o 
   2   4   1      747.95      717.43      2.04 o 
   3   4   1     1923.83     1952.86      6.19 o 
   4   4   1     7153.94     7240.46     39.62 o 
   5   4   1       12.89        8.44      0.74 o 
   6   4   1       14.28       20.52      0.86 o 
   7   4   1      532.63      539.20      2.62 o 
   8   4   1      589.06      554.24     12.06 o 
   9   4   1      157.01      144.23      3.64 o 
  10   4   1     1254.71     1205.34      4.63 o 
  11   4   1      837.46      817.44     15.79 o 
  12   4   1       60.05       60.93      1.88 o 
  13   4   1        6.57       12.81      3.00 o 
  14   4   1      566.26      554.47     23.56 o 
  15   4   1      152.06      151.38     12.59 o 
  16   4   1       31.69       37.15      2.72 o 
  17   4   1      261.98      228.24      4.78 o 
 -17   5   1      157.34      166.55      2.85 o 
 -16   5   1        1.06        3.30      2.17 o 
 -15   5   1      200.84      198.83      7.11 o 
 -14   5   1        5.26        4.25      1.16 o 
 -13   5   1       60.28       63.89      1.40 o 
 -12   5   1      696.31      700.32     11.76 o 
 -11   5   1       36.62       40.02      1.27 o 
 -10   5   1      325.93      331.28      9.16 o 
  -9   5   1      605.17      592.53      9.56 o 
  -8   5   1      252.42      267.35      3.30 o 
  -7   5   1      220.46      221.70      1.64 o 
  -6   5   1       14.77       15.70      1.00 o 
  -5   5   1     1190.84     1130.64      7.05 o 
  -4   5   1       56.37       71.01      0.75 o 
  -3   5   1      844.17      853.87      3.25 o 
  -2   5   1      145.86      156.79      1.17 o 
  -1   5   1      724.73      761.95      5.34 o 
   0   5   1     1386.06     1389.29      8.51 o 
   1   5   1     2697.09     2693.78      6.53 o 
   2   5   1      537.73      537.08      3.74 o 
   3   5   1      808.65      811.40      5.01 o 
   4   5   1      115.45      107.46      1.68 o 
   5   5   1      195.59      172.34      7.94 o 
   6   5   1      271.24      244.39      2.06 o 
   7   5   1        9.06       10.73      1.04 o 
   8   5   1     1098.25     1018.69      6.09 o 
   9   5   1        6.09        6.31      1.60 o 
  10   5   1      940.51      904.51      6.38 o 
  11   5   1       37.99       41.34      2.22 o 
  12   5   1      284.55      269.37      4.08 o 
  13   5   1      555.83      529.10      5.67 o 
  14   5   1      118.70      116.43      3.51 o 
  15   5   1        0.01       -1.64      2.38 o 
  16   5   1       31.26       26.56      2.76 o 
 -17   6   1        3.84        2.58      2.37 o 
 -16   6   1        0.16       -0.99      1.61 o 
 -15   6   1        0.08       -0.42      1.49 o 
 -14   6   1       90.49       94.23      2.07 o 
 -13   6   1       39.63       34.24      1.47 o 
 -12   6   1       53.07       54.02      1.64 o 
 -11   6   1     2248.57     2281.57     19.47 o 
 -10   6   1     3475.81     3339.76     46.83 o 
  -9   6   1      100.85      103.85      3.47 o 
  -8   6   1      226.77      210.63      4.02 o 
  -7   6   1        4.59        3.88      0.58 o 
  -6   6   1      149.36      139.77      2.31 o 
  -5   6   1      117.23      135.14      2.53 o 
  -4   6   1      505.87      478.66      1.67 o 
  -3   6   1      268.79      219.39      2.43 o 
  -2   6   1     1795.76     1706.58     10.32 o 
  -1   6   1     7311.83     7338.16     25.84 o 
   0   6   1     3239.05     3168.32      7.19 o 
   1   6   1       71.22       56.51      2.13 o 
   2   6   1     1619.62     1617.51     11.83 o 
   3   6   1      456.43      491.95      1.97 o 
   4   6   1      111.86      108.49      2.07 o 
   5   6   1       86.30       83.67      1.41 o 
   6   6   1     1873.09     1742.85     11.20 o 
   7   6   1     1153.97     1090.47     16.17 o 
   8   6   1      992.31      915.53      6.02 o 
   9   6   1      490.17      452.06      4.52 o 
  10   6   1       78.07       78.59      2.58 o 
  11   6   1      479.52      447.89      4.99 o 
  12   6   1     1097.70     1047.37      7.63 o 
  13   6   1       23.10       23.91      2.28 o 
  14   6   1       14.23       11.32      2.41 o 
  15   6   1        4.85        4.46      2.37 o 
  16   6   1      173.12      165.46      4.32 o 
 -16   7   1       14.07        7.82      2.06 o 
 -15   7   1       11.57       10.97      2.15 o 
 -14   7   1      143.63      143.39      3.50 o 
 -13   7   1      213.37      214.95      4.01 o 
 -12   7   1        2.31        3.02      2.02 o 
 -11   7   1       43.31       40.34      2.28 o 
 -10   7   1        3.76        6.28      2.11 o 
  -9   7   1       58.40       55.46      1.74 o 
  -8   7   1     1141.10     1104.26     21.65 o 
  -7   7   1       11.19       15.99      1.25 o 
  -6   7   1       15.03       13.61      1.14 o 
  -5   7   1      420.40      416.96      7.13 o 
  -4   7   1      274.26      255.72      2.63 o 
  -3   7   1       21.77       21.10      0.88 o 
  -2   7   1      151.82      143.41      2.32 o 
  -1   7   1      278.16      272.90      2.93 o 
   0   7   1        3.50        2.18      0.77 o 
   1   7   1      164.01      172.96      2.54 o 
   2   7   1      115.30      124.62     10.53 o 
   3   7   1       90.86       94.09      2.21 o 
   4   7   1       84.62       89.01      1.50 o 
   5   7   1      327.78      320.72     10.25 o 
   6   7   1       66.02       60.14      1.48 o 
   7   7   1       45.98       42.82      1.39 o 
   8   7   1      197.78      173.40      3.08 o 
   9   7   1      991.23      924.26      6.52 o 
  10   7   1        8.59        8.78      1.94 o 
  11   7   1       27.90       32.08      2.17 o 
  12   7   1       68.01       58.45      2.62 o 
  13   7   1      231.41      214.33      4.07 o 
  14   7   1       38.91       43.29      2.72 o 
  15   7   1       17.02       12.90      2.61 o 
 -14   8   1      387.27      399.60      5.64 o 
 -13   8   1        6.25       10.23      2.29 o 
 -12   8   1        0.59        6.03      2.38 o 
 -11   8   1      673.65      715.88      6.67 o 
 -10   8   1      123.06      119.67      3.23 o 
  -9   8   1        3.27        7.04      2.26 o 
  -8   8   1      344.11      349.32      4.69 o 
  -7   8   1       76.73       74.76      5.10 o 
  -6   8   1      107.38       99.11      1.90 o 
  -5   8   1      614.87      595.79      3.46 o 
  -4   8   1      325.42      340.53      2.87 o 
  -3   8   1      133.98      128.10      3.18 o 
  -2   8   1      396.12      398.91      2.35 o 
  -1   8   1     2572.09     2586.11     20.00 o 
   0   8   1       40.85       41.64      1.50 o 
   1   8   1      155.24      148.95      1.97 o 
   2   8   1     1567.02     1540.45      7.71 o 
   3   8   1        3.74        5.59      1.76 o 
   4   8   1       51.00       42.97      2.12 o 
   5   8   1      390.24      381.00      6.77 o 
   6   8   1       18.14       17.15      1.24 o 
   7   8   1      245.44      241.17      9.61 o 
   8   8   1      569.81      538.71     10.51 o 
   9   8   1      140.78      160.00      2.35 o 
  10   8   1      137.28      141.09      3.29 o 
  11   8   1      315.21      281.41      4.41 o 
  12   8   1      622.82      594.71      6.25 o 
  13   8   1       33.23       33.39      2.65 o 
  14   8   1       19.23       11.18      2.24 o 
 -13   9   1      348.54      371.58      5.59 o 
 -12   9   1      137.78      147.86      4.00 o 
 -11   9   1       19.46       17.71      2.52 o 
 -10   9   1       13.06       22.43      2.37 o 
  -9   9   1       90.29       92.26      3.08 o 
  -8   9   1      892.86      832.31      7.14 o 
  -7   9   1      167.40      186.68      3.80 o 
  -6   9   1        2.43        2.73      1.22 o 
  -5   9   1       84.52       80.29      2.17 o 
  -4   9   1      677.93      671.90      8.22 o 
  -3   9   1      429.40      425.38      6.36 o 
  -2   9   1       51.64       53.68      1.31 o 
  -1   9   1      127.80      127.07      1.63 o 
   0   9   1     1066.98     1061.78      8.08 o 
   1   9   1      505.89      513.66      3.45 o 
   2   9   1        0.41       -2.10      2.10 o 
   3   9   1      285.61      293.35      3.92 o 
   4   9   1       13.31       13.33      1.84 o 
   5   9   1       36.77       33.45      2.13 o 
   6   9   1       59.26       55.12      2.60 o 
   7   9   1      500.54      465.94      5.03 o 
   8   9   1        0.74        1.71      2.28 o 
   9   9   1      984.55      974.12      7.44 o 
  10   9   1      588.93      609.35      6.14 o 
  11   9   1       37.95       38.71      2.52 o 
  12   9   1       22.30       19.57      2.32 o 
 -11  10   1       12.89        9.63      2.70 o 
 -10  10   1       36.52       41.47      2.99 o 
  -9  10   1       37.45       24.26      2.75 o 
  -8  10   1      124.78      142.65      3.70 o 
  -7  10   1      132.73      147.10      3.64 o 
  -6  10   1      110.91      111.19      3.34 o 
  -5  10   1      320.02      313.78      3.10 o 
  -4  10   1      657.58      645.51      4.04 o 
  -3  10   1      110.65      107.94      1.64 o 
  -2  10   1        1.24        0.31      1.05 o 
  -1  10   1        0.12        0.29      0.98 o 
   0  10   1      580.24      577.20      8.58 o 
   1  10   1       23.87       24.01      2.45 o 
   2  10   1      104.98       94.96      2.90 o 
   3  10   1        9.52        7.22      2.01 o 
   4  10   1       53.00       45.96      2.46 o 
   5  10   1      304.14      313.24      4.53 o 
   6  10   1      455.83      451.00      5.24 o 
   7  10   1       17.00       11.22      2.41 o 
   8  10   1        2.51       -1.51      2.36 o 
   9  10   1        8.28       14.80      2.37 o 
  10  10   1       91.08      102.03      3.22 o 
  -9  11   1       93.77       97.95      3.49 o 
  -8  11   1       23.40       26.21      2.77 o 
  -7  11   1        4.19        5.13      2.08 o 
  -6  11   1      161.85      148.40      3.79 o 
  -5  11   1       31.07       29.51      2.49 o 
  -4  11   1        8.45       10.38      1.42 o 
  -3  11   1       78.04       79.58      1.60 o 
  -2  11   1       10.08       11.03      1.16 o 
  -1  11   1        0.00        0.96      1.34 o 
   0  11   1       11.90       12.31      1.49 o 
   1  11   1       56.84       65.34      2.86 o 
   2  11   1       12.00       11.08      2.39 o 
   3  11   1       70.47       62.17      2.83 o 
   4  11   1       69.00       67.66      2.77 o 
   5  11   1       19.85       18.99      2.46 o 
   6  11   1        0.69        2.14      2.01 o 
   7  11   1      170.97      170.26      3.74 o 
   8  11   1       21.23       25.79      2.32 o 
  -5  12   1       73.28       78.78      3.20 o 
  -4  12   1      125.86      127.74      3.52 o 
  -3  12   1        0.89       -1.91      2.56 o 
  -2  12   1        4.15        3.66      2.36 o 
  -1  12   1       34.84       38.20      1.81 o 
   0  12   1       20.87       21.92      2.35 o 
   1  12   1        4.74        8.08      2.38 o 
   2  12   1       33.54       40.19      2.82 o 
   3  12   1        2.09        3.49      2.13 o 
   4  12   1       19.07       15.04      2.50 o 
 -19   0   2        6.28       10.44      2.44 o 
 -18   0   2       75.52       79.60      3.23 o 
 -17   0   2      341.88      330.46      5.02 o 
 -16   0   2       24.45       25.75      2.54 o 
 -15   0   2      122.62       88.50      2.83 o 
 -14   0   2     1658.42     1699.06      9.08 o 
 -13   0   2       12.51        5.26      1.71 o 
 -12   0   2     6035.72     5736.65     15.35 o 
 -11   0   2      452.32      427.23      4.11 o 
 -10   0   2      370.88      493.34      4.09 o 
  -9   0   2     3037.80     2831.45      8.99 o 
  -8   0   2      631.78      678.01      4.15 o 
  -7   0   2      771.28      810.53      4.22 o 
  -6   0   2     4054.83     4241.05      8.98 o 
  -5   0   2     8621.86     8708.54     49.12 o 
  -4   0   2    22300.95    21154.53     77.83 o 
  -3   0   2     5304.29     5187.16      8.27 o 
  -2   0   2     4780.00     4499.61      7.48 o 
  -1   0   2      974.25      955.56      3.39 o 
   0   0   2     8481.96     8578.99     43.57 o 
   1   0   2    45197.11    44075.38     84.53 o 
   2   0   2      397.69      535.45      2.73 o 
   3   0   2      335.74      299.41      2.20 o 
   4   0   2        4.61        6.25      0.75 o 
   5   0   2    12125.82    12877.19     66.76 o 
   6   0   2    12720.87    12923.50     71.47 o 
   7   0   2     2443.24     2460.44      7.98 o 
   8   0   2       37.69       65.79      1.77 o 
   9   0   2     2539.21     2618.28      9.46 o 
  10   0   2      942.36      963.68      6.08 o 
  11   0   2     2068.38     1977.38      9.13 o 
  12   0   2      256.02      260.73      3.82 o 
  13   0   2      152.62      160.42      3.26 o 
  14   0   2      803.49      779.68      6.73 o 
  15   0   2      447.66      475.19      5.66 o 
  16   0   2      261.31      279.22      4.81 o 
  17   0   2      258.44      276.03      4.87 o 
 -19   1   2       12.36       19.59      2.22 o 
 -18   1   2      292.39      290.55      3.62 o 
 -17   1   2        6.13        6.81      1.56 o 
 -16   1   2      128.63      115.45      3.55 o 
 -15   1   2       25.99       25.91      1.57 o 
 -14   1   2      272.02      272.94      2.31 o 
 -13   1   2      128.12      119.22      3.88 o 
 -12   1   2      140.60      141.85      1.50 o 
 -11   1   2        0.50        2.92      1.06 o 
 -10   1   2        8.66       10.29      1.00 o 
  -9   1   2        3.39        6.92      0.89 o 
  -8   1   2     1051.93     1031.65      3.60 o 
  -7   1   2      225.94      252.32      7.45 o 
  -6   1   2     1242.09     1417.66      6.41 o 
  -5   1   2      136.62      133.57      2.57 o 
  -4   1   2     1492.67     1557.47     10.57 o 
  -3   1   2      277.75      274.34      2.13 o 
  -2   1   2      171.22      162.05      0.76 o 
  -1   1   2     2496.65     2552.14     35.01 o 
   0   1   2     1573.61     1645.20     17.46 o 
   1   1   2     2405.23     2549.04      6.39 o 
   2   1   2       26.78       45.70      1.73 o 
   3   1   2      256.60      278.52      2.95 o 
   4   1   2      144.36      163.17      4.31 o 
   5   1   2      144.19      135.94      5.34 o 
   6   1   2      225.00      262.90     29.55 o 
   7   1   2      203.64      200.10      1.75 o 
   8   1   2      298.05      287.57      4.72 o 
   9   1   2     2321.97     2332.81      6.20 o 
  10   1   2       92.72       95.52      1.67 o 
  11   1   2        0.45        0.67      1.16 o 
  12   1   2      616.98      590.40      4.26 o 
  13   1   2       11.56       10.37      1.40 o 
  14   1   2        0.55        1.92      1.36 o 
  15   1   2       86.77       90.42      2.16 o 
  16   1   2       26.66       28.57      2.10 o 
  17   1   2       11.75       14.20      1.81 o 
 -19   2   2       73.94       77.22      2.58 o 
 -18   2   2      217.19      236.22      3.35 o 
 -17   2   2       22.25       24.16      2.76 o 
 -16   2   2       23.46       22.93      1.70 o 
 -15   2   2      143.26      147.56      2.43 o 
 -14   2   2        0.02       -0.25      1.37 o 
 -13   2   2      415.10      393.53      6.87 o 
 -12   2   2      422.81      422.47      2.61 o 
 -11   2   2      453.77      435.64      3.88 o 
 -10   2   2        7.39       12.69      2.46 o 
  -9   2   2     3715.82     3599.24      7.25 o 
  -8   2   2      268.80      262.03      1.93 o 
  -7   2   2      563.97      568.67      2.95 o 
  -6   2   2     6191.19     6232.54      8.91 o 
  -5   2   2      649.88      680.48      2.36 o 
  -4   2   2       26.50       37.58      0.52 o 
  -3   2   2      583.69      640.03      2.46 o 
  -2   2   2      982.13      987.07      1.92 o 
  -1   2   2       56.26       74.15      1.18 o 
   0   2   2     4947.80     5384.80      9.47 o 
   1   2   2     5666.35     5629.34      6.24 o 
   2   2   2      335.02      327.34      1.24 o 
   3   2   2     1653.46     1729.46      6.67 o 
   4   2   2     2171.77     2147.83      7.27 o 
   5   2   2      802.10      937.75     17.39 o 
   6   2   2      766.95      796.96     12.86 o 
   7   2   2       26.30       23.63      2.35 o 
   8   2   2      259.97      279.31      2.84 o 
   9   2   2      350.38      355.75      2.54 o 
  10   2   2      222.76      215.37      2.21 o 
  11   2   2      494.51      456.81      3.24 o 
  12   2   2      103.31      108.57      1.93 o 
  13   2   2       24.94       24.77      1.55 o 
  14   2   2      703.93      677.60     13.70 o 
  15   2   2       12.74       11.48      1.48 o 
  16   2   2      135.14      128.23      4.23 o 
  17   2   2       60.14       57.47      2.58 o 
 -18   3   2     1264.12     1355.30     10.24 o 
 -17   3   2      146.30      150.34      3.38 o 
 -16   3   2       16.66       18.65      1.77 o 
 -15   3   2        0.54        1.40      1.80 o 
 -14   3   2     1736.06     1756.93      9.10 o 
 -13   3   2      159.02      149.91      3.55 o 
 -12   3   2      317.24      328.39      3.59 o 
 -11   3   2       15.04       17.91      1.00 o 
 -10   3   2     2739.83     2690.26      9.59 o 
  -9   3   2      215.39      198.11      1.57 o 
  -8   3   2     4691.14     4624.76     29.76 o 
  -7   3   2       17.98       27.18      0.86 o 
  -6   3   2      386.97      412.86      2.05 o 
  -5   3   2      545.70      537.91      3.80 o 
  -4   3   2     3912.33     3610.78      5.95 o 
  -3   3   2      153.66      185.07      1.98 o 
  -2   3   2      891.06      807.80      5.47 o 
  -1   3   2    17778.28    17149.61    138.26 o 
   0   3   2     2760.00     2890.98     18.23 o 
   1   3   2      167.11      179.99      1.08 o 
   2   3   2     1623.16     1619.90      5.01 o 
   3   3   2       34.13       40.29      0.63 o 
   4   3   2        0.08        1.30      0.46 o 
   5   3   2     1057.15      993.04     18.06 o 
   6   3   2      344.77      311.34      5.31 o 
   7   3   2      181.88      170.85      1.72 o 
   8   3   2      434.13      440.19     14.50 o 
   9   3   2     7141.26     6898.85     44.04 o 
  10   3   2       47.98       61.32     13.78 o 
  11   3   2        1.71        2.93      1.63 o 
  12   3   2     1267.52     1223.42     37.63 o 
  13   3   2      310.98      312.27      3.36 o 
  14   3   2        0.02        2.09      1.39 o 
  15   3   2      250.97      245.64      3.56 o 
  16   3   2       11.83       13.74      2.47 o 
  17   3   2       49.44       51.29      3.01 o 
 -18   4   2      177.79      184.76      4.60 o 
 -17   4   2      356.53      355.62     12.09 o 
 -16   4   2       34.84       41.33      2.38 o 
 -15   4   2       57.90       64.55      1.63 o 
 -14   4   2      666.90      668.93      4.36 o 
 -13   4   2      128.41      126.99      2.04 o 
 -12   4   2      325.96      334.11      4.96 o 
 -11   4   2        0.59        2.96      1.06 o 
 -10   4   2      895.68      913.17      8.05 o 
  -9   4   2      494.16      508.61      5.18 o 
  -8   4   2      844.15      843.56     15.37 o 
  -7   4   2      260.17      266.14      2.67 o 
  -6   4   2     1673.95     1622.97      6.94 o 
  -5   4   2     3562.39     3563.13      8.19 o 
  -4   4   2     5020.54     5203.15      7.64 o 
  -3   4   2      196.57      195.95      4.66 o 
  -2   4   2       22.78       17.20      1.63 o 
  -1   4   2     1356.37     1438.88     16.34 o 
   0   4   2        8.76        2.19      0.61 o 
   1   4   2      279.85      292.05      3.06 o 
   2   4   2       65.97       78.66      2.81 o 
   3   4   2     1981.15     2013.32     26.75 o 
   4   4   2      451.07      420.83      3.51 o 
   5   4   2     1103.88     1041.58      5.60 o 
   6   4   2       60.67       55.33      1.89 o 
   7   4   2        0.61       -0.48      1.50 o 
   8   4   2       37.25       29.07      1.97 o 
   9   4   2       69.59       65.76      2.36 o 
  10   4   2       78.79       74.64      2.48 o 
  11   4   2       95.00       88.38      2.68 o 
  12   4   2      224.84      216.09      3.91 o 
  13   4   2      687.69      646.37      6.30 o 
  14   4   2      223.56      219.26      4.30 o 
  15   4   2      123.91      115.52      3.69 o 
  16   4   2       86.87       73.87      3.34 o 
 -17   5   2      890.60      905.34      8.33 o 
 -16   5   2      735.90      746.70      6.17 o 
 -15   5   2      181.10      179.50      2.15 o 
 -14   5   2      852.56      847.21      4.90 o 
 -13   5   2       83.41       76.37      1.49 o 
 -12   5   2       21.02       22.32      1.08 o 
 -11   5   2      158.36      161.70      1.80 o 
 -10   5   2      502.79      503.94      3.27 o 
  -9   5   2       38.84       39.16      1.09 o 
  -8   5   2      120.37      119.96      1.35 o 
  -7   5   2     1630.68     1659.42     12.18 o 
  -6   5   2     1450.15     1468.41     17.37 o 
  -5   5   2      380.55      380.31      5.51 o 
  -4   5   2     2134.33     1936.95      8.25 o 
  -3   5   2     2966.25     3149.75      5.92 o 
  -2   5   2      192.47      226.03      1.54 o 
  -1   5   2     1763.66     1849.48      5.72 o 
   0   5   2      164.60      144.04      1.44 o 
   1   5   2     1184.03     1105.12     13.86 o 
   2   5   2       50.41       50.29      2.34 o 
   3   5   2      236.84      267.73      5.19 o 
   4   5   2       47.85       46.64      1.10 o 
   5   5   2        1.44        9.39      1.35 o 
   6   5   2      712.53      655.80      4.88 o 
   7   5   2      877.95      824.96      5.65 o 
   8   5   2       35.17       33.44      2.06 o 
   9   5   2      918.30      883.20      6.44 o 
  10   5   2       55.00       52.88      2.31 o 
  11   5   2      598.17      558.56      5.53 o 
  12   5   2      625.67      586.04      5.96 o 
  13   5   2      412.00      379.91      5.25 o 
  14   5   2      158.83      150.04      3.69 o 
  15   5   2        1.98        0.25      2.34 o 
  16   5   2       56.89       50.47      3.20 o 
 -16   6   2        3.60        5.75      1.30 o 
 -15   6   2       17.82       18.03      1.37 o 
 -14   6   2      122.77      117.46      2.88 o 
 -13   6   2      144.07      152.77      2.82 o 
 -12   6   2       99.41      108.19      6.45 o 
 -11   6   2      211.30      203.14      2.45 o 
 -10   6   2      655.04      648.92      9.07 o 
  -9   6   2      425.06      434.82      8.27 o 
  -8   6   2      117.95      128.61      2.88 o 
  -7   6   2       13.43       14.73      1.10 o 
  -6   6   2        2.01       20.36     10.56 o 
  -5   6   2      877.78      876.11      6.02 o 
  -4   6   2      626.09      576.72      6.81 o 
  -3   6   2      459.85      482.69      3.00 o 
  -2   6   2        2.72        5.52      0.63 o 
  -1   6   2      448.17      445.56      1.92 o 
   0   6   2     1430.28     1396.82      7.87 o 
   1   6   2      984.08      900.78      8.08 o 
   2   6   2       30.70       29.28      1.53 o 
   3   6   2      179.73      173.59      2.75 o 
   4   6   2      341.21      334.82      2.32 o 
   5   6   2      548.08      523.12      2.99 o 
   6   6   2        3.85        5.14      1.46 o 
   7   6   2      241.61      246.62      3.47 o 
   8   6   2      163.82      158.90      3.10 o 
   9   6   2        0.43        0.49      1.78 o 
  10   6   2      424.35      409.61      4.87 o 
  11   6   2        4.42        5.50      2.06 o 
  12   6   2       11.79       13.45      2.36 o 
  13   6   2      414.99      416.14      5.52 o 
  14   6   2        0.08        4.88      2.42 o 
  15   6   2       10.64        8.04      2.32 o 
 -15   7   2       46.01       50.59      2.92 o 
 -14   7   2       17.22       18.99      1.71 o 
 -13   7   2       28.41       33.02      1.75 o 
 -12   7   2       38.61       44.49      1.72 o 
 -11   7   2       33.73       34.43      1.56 o 
 -10   7   2      176.95      176.79      4.93 o 
  -9   7   2       95.28       98.24      3.28 o 
  -8   7   2     2077.37     2009.91     26.10 o 
  -7   7   2     1112.77     1095.82     16.52 o 
  -6   7   2      762.56      794.66      3.76 o 
  -5   7   2      359.54      353.27      3.11 o 
  -4   7   2      458.41      435.30      6.19 o 
  -3   7   2      342.99      358.42      6.65 o 
  -2   7   2        1.05        1.67      0.60 o 
  -1   7   2       14.04       12.52      0.66 o 
   0   7   2      188.83      172.62      1.94 o 
   1   7   2     3357.72     3182.58     11.24 o 
   2   7   2     1559.41     1555.35     21.76 o 
   3   7   2       58.84       51.95      2.41 o 
   4   7   2        0.03       -0.74      0.83 o 
   5   7   2     1063.97     1041.85      5.02 o 
   6   7   2      574.73      571.43      5.46 o 
   7   7   2      548.61      517.60      3.34 o 
   8   7   2       88.55       81.65      2.53 o 
   9   7   2        0.09        0.34      1.74 o 
  10   7   2      188.55      178.03      3.60 o 
  11   7   2      638.11      596.29      6.15 o 
  12   7   2      193.28      192.38      4.10 o 
  13   7   2       13.06       14.56      2.50 o 
  14   7   2      589.08      530.67      6.52 o 
 -14   8   2       45.98       48.42      3.18 o 
 -13   8   2      428.30      460.49      5.98 o 
 -12   8   2        1.65        2.51      2.12 o 
 -11   8   2        8.26        6.43      2.41 o 
 -10   8   2       15.44       16.18      2.20 o 
  -9   8   2      285.73      310.73      4.71 o 
  -8   8   2       86.25       75.69      2.84 o 
  -7   8   2      260.20      252.07      4.02 o 
  -6   8   2      740.54      691.27      5.95 o 
  -5   8   2       14.68       14.90      1.36 o 
  -4   8   2       16.87       11.53      1.29 o 
  -3   8   2      331.09      325.20      3.68 o 
  -2   8   2      607.21      575.13      6.37 o 
  -1   8   2        0.78        2.26      0.88 o 
   0   8   2      172.42      178.19      2.17 o 
   1   8   2     1098.59     1126.45     10.48 o 
   2   8   2      178.63      169.68      3.22 o 
   3   8   2      997.81      986.70      6.63 o 
   4   8   2     1092.80     1054.80      6.83 o 
   5   8   2       57.28       58.11      1.63 o 
   6   8   2       37.15       33.55      2.11 o 
   7   8   2       17.60       16.43      1.37 o 
   8   8   2        0.66        0.57      1.30 o 
   9   8   2        1.02        3.25      1.94 o 
  10   8   2      165.12      171.93      3.76 o 
  11   8   2      115.89      107.16      3.32 o 
  12   8   2       36.60       38.15      2.86 o 
  13   8   2       60.84       55.48      3.16 o 
 -13   9   2        6.33       10.57      2.42 o 
 -12   9   2        0.28       -0.55      2.64 o 
 -11   9   2      146.90      156.25      4.02 o 
 -10   9   2      261.84      273.46      4.66 o 
  -9   9   2      187.04      181.09      4.11 o 
  -8   9   2      212.97      202.55      4.24 o 
  -7   9   2        9.34       20.69      2.61 o 
  -6   9   2       11.55       13.58      2.27 o 
  -5   9   2      540.00      551.86     15.14 o 
  -4   9   2       15.10       12.89      1.39 o 
  -3   9   2        0.10        0.72      1.28 o 
  -2   9   2      211.97      194.99      2.20 o 
  -1   9   2      447.96      432.61      3.32 o 
   0   9   2      175.41      179.97      3.04 o 
   1   9   2       28.95       38.88      2.33 o 
   2   9   2       21.70       29.38      2.17 o 
   3   9   2       78.78       90.11      2.78 o 
   4   9   2      105.26       96.94      2.89 o 
   5   9   2      354.74      362.34      4.61 o 
   6   9   2        0.30       -1.23      2.21 o 
   7   9   2       37.69       36.07      1.69 o 
   8   9   2      635.62      574.71     30.18 o 
   9   9   2       18.35       21.02      4.75 o 
  10   9   2       91.45       95.68      2.22 o 
  11   9   2       36.80       36.29      1.80 o 
 -11  10   2       60.23       68.24      3.25 o 
 -10  10   2       52.34       67.79      3.30 o 
  -9  10   2      102.57      112.31      3.64 o 
  -8  10   2      100.94       98.21      3.45 o 
  -7  10   2       82.44       86.70      3.12 o 
  -6  10   2      443.28      433.76      5.53 o 
  -5  10   2       35.97       39.14      2.27 o 
  -4  10   2       23.00       31.72      1.68 o 
  -3  10   2       37.98       40.41      1.62 o 
  -2  10   2       62.98       59.33      1.82 o 
  -1  10   2       21.80       24.05      2.17 o 
   0  10   2       32.07       34.74      2.49 o 
   1  10   2      329.39      320.21      4.53 o 
   2  10   2       27.99       40.05      2.68 o 
   3  10   2     1110.86     1162.89      7.92 o 
   4  10   2      539.57      567.65      5.78 o 
   5  10   2      125.86      130.65      3.46 o 
   6  10   2        1.34        1.49      1.99 o 
   7  10   2       18.41       16.72      2.21 o 
   8  10   2       13.01        8.44      1.97 o 
   9  10   2        8.85        8.26      2.11 o 
  -8  11   2        0.03        2.61      2.26 o 
  -7  11   2       15.15        8.72      2.43 o 
  -6  11   2       10.15       17.04      2.55 o 
  -5  11   2       51.99       54.89      2.83 o 
  -4  11   2       24.64       21.81      2.56 o 
  -3  11   2       14.11       14.18      1.52 o 
  -2  11   2       17.74       22.79      2.52 o 
  -1  11   2       37.67       35.94      2.81 o 
   0  11   2      268.70      304.15      4.75 o 
   1  11   2      310.96      328.62      4.85 o 
   2  11   2        2.08        0.35      2.13 o 
   3  11   2       83.90       91.39      3.24 o 
   4  11   2        0.74        4.07      2.13 o 
   5  11   2       13.13       17.35      2.43 o 
   6  11   2       33.15       37.80      2.66 o 
   7  11   2      158.49      168.43      3.94 o 
  -4  12   2       10.62        6.14      1.91 o 
  -3  12   2      244.27      255.58      4.64 o 
  -2  12   2      206.43      229.16      4.45 o 
  -1  12   2       91.30      108.13      3.63 o 
   0  12   2       26.17       34.71      3.06 o 
   1  12   2      177.17      198.38      4.26 o 
   2  12   2      290.02      320.96      5.16 o 
 -18   1   3        0.33       -1.76      1.76 o 
 -17   1   3     1387.14     1316.89      5.39 o 
 -16   1   3        3.17        1.17      1.49 o 
 -15   1   3        1.06        1.22      1.43 o 
 -14   1   3      482.08      502.61      3.73 o 
 -13   1   3        5.21       13.80      3.16 o 
 -12   1   3      347.06      360.98      2.89 o 
 -11   1   3      164.83      169.46      5.04 o 
 -10   1   3     1748.89     1759.02     27.26 o 
  -9   1   3     4562.51     4480.36     32.10 o 
  -8   1   3       93.08      106.63      3.17 o 
  -7   1   3     2800.14     2859.04     10.68 o 
  -6   1   3      973.34     1046.90      9.34 o 
  -5   1   3        8.26        5.96      0.61 o 
  -4   1   3     6800.84     6389.90     20.70 o 
  -3   1   3      675.88      770.30      4.86 o 
  -2   1   3      410.58      482.11      1.53 o 
  -1   1   3      567.73      635.04      2.41 o 
   0   1   3     3915.66     3745.83     19.79 o 
   1   1   3     2456.08     2399.49      4.86 o 
   2   1   3      372.92      437.89      3.92 o 
   3   1   3     7384.40     7970.45     15.62 o 
   4   1   3     1476.80     1438.97      4.02 o 
   5   1   3      210.94      255.90      3.38 o 
   6   1   3     1095.28     1016.26     14.73 o 
   7   1   3        0.20        1.11      0.84 o 
   8   1   3        8.53       10.26      1.01 o 
   9   1   3      867.98      827.26      3.99 o 
  10   1   3     2213.98     2234.89     15.35 o 
  11   1   3      373.39      362.16      3.01 o 
  12   1   3       10.56       14.51      1.46 o 
  13   1   3     1932.95     1874.03      7.07 o 
  14   1   3      112.32      110.16     10.75 o 
  15   1   3        0.58        1.75      1.50 o 
  16   1   3        2.03       13.57      7.56 o 
 -18   2   3       57.87       53.87      2.32 o 
 -17   2   3      405.32      395.83      8.93 o 
 -16   2   3       33.01       38.83      1.47 o 
 -15   2   3      433.94      430.42      3.00 o 
 -14   2   3       65.51       54.95      1.75 o 
 -13   2   3     1139.27     1166.26      8.82 o 
 -12   2   3       23.57       24.00      2.80 o 
 -11   2   3      284.15      287.39      2.55 o 
 -10   2   3      325.13      323.89      2.57 o 
  -9   2   3     1651.11     1619.08      5.02 o 
  -8   2   3     1205.15     1184.65      7.02 o 
  -7   2   3     3844.56     3839.89     18.77 o 
  -6   2   3     2272.97     2226.88     14.61 o 
  -5   2   3      151.00      155.76      1.62 o 
  -4   2   3       18.79       16.07      0.49 o 
  -3   2   3     2077.13     2134.99     13.93 o 
  -2   2   3      129.15      134.67      1.18 o 
  -1   2   3        7.19        5.52      0.45 o 
   0   2   3     1126.44     1064.42      6.30 o 
   1   2   3       77.57       86.55      1.10 o 
   2   2   3     8678.21     8672.52     41.45 o 
   3   2   3      208.75      226.14      1.60 o 
   4   2   3     3444.63     3485.24      6.19 o 
   5   2   3     1751.64     1829.87      4.72 o 
   6   2   3     1232.21     1232.93      4.13 o 
   7   2   3       45.37       38.93      1.11 o 
   8   2   3       63.86       72.67      1.38 o 
   9   2   3        9.34        9.51      1.09 o 
  10   2   3     1281.56     1244.74      5.04 o 
  11   2   3      121.04      122.70      3.55 o 
  12   2   3      369.66      358.65      5.13 o 
  13   2   3       80.79       80.26      1.95 o 
  14   2   3       11.64       12.78      1.47 o 
  15   2   3      508.57      480.49      4.06 o 
  16   2   3      110.18      102.58      3.63 o 
 -18   3   3        0.05       -2.83      2.83 o 
 -17   3   3       24.31       25.45      2.13 o 
 -16   3   3       34.93       34.28      2.17 o 
 -15   3   3      432.35      419.36      4.06 o 
 -14   3   3      114.93      114.35      1.50 o 
 -13   3   3      469.38      466.26      3.67 o 
 -12   3   3     1065.81     1070.83     10.41 o 
 -11   3   3     2508.18     2463.35     11.18 o 
 -10   3   3      552.27      535.99      3.21 o 
  -9   3   3      243.53      251.45      2.20 o 
  -8   3   3       87.82       88.37      2.52 o 
  -7   3   3      254.80      257.21      1.92 o 
  -6   3   3       13.40       28.30     10.88 o 
  -5   3   3      576.79      568.42      3.07 o 
  -4   3   3      306.65      332.12      1.51 o 
  -3   3   3      188.88      154.54      1.85 o 
  -2   3   3     6417.81     6400.73     10.13 o 
  -1   3   3     2636.51     2708.73     12.08 o 
   0   3   3      235.62      261.05      5.78 o 
   1   3   3      118.35      137.27      1.73 o 
   2   3   3      301.80      327.07      1.90 o 
   3   3   3      174.74      183.73      1.21 o 
   4   3   3       70.46       74.76      0.93 o 
   5   3   3      630.69      696.20      2.88 o 
   6   3   3      388.97      414.24      5.08 o 
   7   3   3      828.53      825.43      5.70 o 
   8   3   3     1687.15     1613.15      8.23 o 
   9   3   3      655.24      658.59      5.61 o 
  10   3   3       95.67      100.01      2.84 o 
  11   3   3      988.37      913.33      7.02 o 
  12   3   3        7.75        3.78      2.06 o 
  13   3   3        7.39        6.16      1.95 o 
  14   3   3      102.54      102.72      3.37 o 
  15   3   3       35.61       36.23      2.94 o 
  16   3   3       73.69       76.83      3.58 o 
 -17   4   3      753.92      778.03      8.88 o 
 -16   4   3      199.93      207.19      5.66 o 
 -15   4   3      176.44      169.61      2.11 o 
 -14   4   3      176.54      176.50      3.91 o 
 -13   4   3       79.92       78.52      1.50 o 
 -12   4   3      146.21      136.39      2.37 o 
 -11   4   3       98.58       99.99      2.52 o 
 -10   4   3      177.15      176.94      1.74 o 
  -9   4   3     4574.00     4536.79      8.42 o 
  -8   4   3     1646.97     1643.51      4.84 o 
  -7   4   3     3706.17     3694.12     17.70 o 
  -6   4   3     3399.53     3400.69     13.34 o 
  -5   4   3      227.09      242.33      2.58 o 
  -4   4   3      502.35      468.16      1.75 o 
  -3   4   3      158.15      150.78      1.03 o 
  -2   4   3      726.61      824.43      5.05 o 
  -1   4   3      325.25      343.04      4.03 o 
   0   4   3      118.20      110.40      2.77 o 
   1   4   3     1587.90     1552.98      3.65 o 
   2   4   3     1379.00     1381.42      3.68 o 
   3   4   3     2240.78     2228.59      5.81 o 
   4   4   3     3819.44     3750.36     20.02 o 
   5   4   3     1566.61     1641.51     36.80 o 
   6   4   3      712.99      693.35      5.35 o 
   7   4   3        3.72        2.41      1.67 o 
   8   4   3      225.29      213.77      3.37 o 
   9   4   3       83.95       80.99      2.49 o 
  10   4   3      232.94      238.23      3.84 o 
  11   4   3        0.82        0.38      2.00 o 
  12   4   3      298.32      300.93      4.69 o 
  13   4   3       23.00       15.95      2.33 o 
  14   4   3       95.69       99.12      3.44 o 
  15   4   3      128.97      135.45      3.77 o 
 -17   5   3      295.26      248.34     50.37 o 
 -16   5   3        3.30        2.86      1.33 o 
 -15   5   3      267.59      281.29      2.59 o 
 -14   5   3       10.44       10.44      1.55 o 
 -13   5   3        0.26        0.65      1.51 o 
 -12   5   3      187.18      193.96      6.89 o 
 -11   5   3      701.11      681.62      6.87 o 
 -10   5   3       25.23       21.90      2.22 o 
  -9   5   3      649.44      631.45      5.03 o 
  -8   5   3      985.42      974.23      5.86 o 
  -7   5   3      100.40      107.24      2.34 o 
  -6   5   3        0.02        2.63      1.43 o 
  -5   5   3      766.09      764.45      4.31 o 
  -4   5   3      395.21      351.90      4.31 o 
  -3   5   3      115.98      120.20      1.46 o 
  -2   5   3      560.36      544.51      4.48 o 
  -1   5   3       64.31       62.79      1.21 o 
   0   5   3      386.89      378.64      2.38 o 
   1   5   3       62.60       61.45      2.19 o 
   2   5   3       18.22       19.33      1.08 o 
   3   5   3        0.06        0.13      1.36 o 
   4   5   3       37.99       41.11      4.99 o 
   5   5   3      117.75      112.06      1.75 o 
   6   5   3     1196.38     1165.61     28.12 o 
   7   5   3      873.06      852.62      6.31 o 
   8   5   3      830.83      777.59      6.20 o 
   9   5   3      273.19      267.45      4.05 o 
  10   5   3       25.22       25.91      2.18 o 
  11   5   3      414.08      371.03      5.00 o 
  12   5   3       58.79       59.77      2.94 o 
  13   5   3      287.72      266.68      4.71 o 
  14   5   3       11.73        5.73      2.39 o 
 -16   6   3        0.64        1.94      1.68 o 
 -15   6   3      404.77      422.62     10.58 o 
 -14   6   3      409.73      411.97      5.74 o 
 -13   6   3      737.09      753.23     21.54 o 
 -12   6   3      190.68      200.04      4.66 o 
 -11   6   3       49.00       55.53      3.11 o 
 -10   6   3      298.61      301.15      2.86 o 
  -9   6   3     2403.42     2407.58      7.14 o 
  -8   6   3       94.53       94.85      2.48 o 
  -7   6   3      225.18      208.41      3.01 o 
  -6   6   3      249.00      240.58      2.21 o 
  -5   6   3     2658.80     2550.39      8.05 o 
  -4   6   3     1949.79     1905.39     19.96 o 
  -3   6   3       96.75      101.70      3.72 o 
  -2   6   3        4.50        0.43      0.92 o 
  -1   6   3       89.54       92.37      1.49 o 
   0   6   3     2309.86     2288.03      7.43 o 
   1   6   3     1517.48     1511.28     10.71 o 
   2   6   3      185.82      175.61      1.97 o 
   3   6   3       32.98       29.63      1.74 o 
   4   6   3       47.70       37.96      1.30 o 
   5   6   3     1392.80     1328.32      5.11 o 
   6   6   3      945.30      919.64      4.48 o 
   7   6   3      166.58      158.48      4.37 o 
   8   6   3      696.94      702.36      6.16 o 
   9   6   3      800.26      798.89      6.72 o 
  10   6   3      150.58      142.00      3.37 o 
  11   6   3      114.50      115.20      3.29 o 
  12   6   3       50.55       49.09      2.77 o 
  13   6   3       22.59       19.78      2.37 o 
  14   6   3       38.43       29.44      2.88 o 
 -15   7   3        2.44        4.17      3.28 o 
 -14   7   3       92.53       91.39      2.34 o 
 -13   7   3        1.97        4.90      1.67 o 
 -12   7   3       98.51      103.75      6.16 o 
 -11   7   3        3.08        1.17      1.47 o 
 -10   7   3        0.38       -0.35      1.35 o 
  -9   7   3       34.57       31.51      2.81 o 
  -8   7   3      699.50      673.26      3.95 o 
  -7   7   3        9.95        6.48      1.29 o 
  -6   7   3        0.15        0.45      1.11 o 
  -5   7   3      254.83      246.44      2.75 o 
  -4   7   3      224.95      232.08      7.40 o 
  -3   7   3       63.83       56.71      1.40 o 
  -2   7   3      274.28      271.32      8.31 o 
  -1   7   3      206.60      206.60      2.05 o 
   0   7   3       34.41       31.88      1.24 o 
   1   7   3      179.87      173.36      1.97 o 
   2   7   3       10.98       10.03      1.10 o 
   3   7   3       59.08       52.40      1.50 o 
   4   7   3      174.29      160.02      2.11 o 
   5   7   3      555.58      538.80      8.12 o 
   6   7   3      112.82      109.88      3.27 o 
   7   7   3      207.36      192.52      2.43 o 
   8   7   3       19.97       21.73      1.46 o 
   9   7   3      444.50      421.51      3.54 o 
  10   7   3      112.75      117.69      3.43 o 
  11   7   3        7.77       10.26      2.15 o 
  12   7   3        0.47       -0.26      2.03 o 
  13   7   3       89.39       87.85      3.42 o 
 -14   8   3        3.26       -0.35      2.31 o 
 -13   8   3      293.58      316.31      5.27 o 
 -12   8   3        0.24       -0.30      2.56 o 
 -11   8   3        7.81       13.41      2.56 o 
 -10   8   3       80.75       90.72      3.17 o 
  -9   8   3        0.87       -1.56      2.25 o 
  -8   8   3        0.59       -0.17      2.01 o 
  -7   8   3      217.88      210.55      3.92 o 
  -6   8   3       46.02       42.11      1.68 o 
  -5   8   3      207.61      192.95      2.97 o 
  -4   8   3      172.13      170.26      3.92 o 
  -3   8   3       16.54       19.28      2.34 o 
  -2   8   3       77.41       66.21      2.32 o 
  -1   8   3        2.31        4.68      1.79 o 
   0   8   3      876.85      880.73      6.35 o 
   1   8   3      160.24      147.04      3.09 o 
   2   8   3       20.26       18.67      2.14 o 
   3   8   3      111.13      115.41      2.86 o 
   4   8   3      154.52      143.75      3.17 o 
   5   8   3      115.17      109.43      3.05 o 
   6   8   3      106.91      102.37      2.06 o 
   7   8   3       50.77       40.51      2.16 o 
   8   8   3      243.18      228.91      4.11 o 
   9   8   3      213.17      192.49      3.98 o 
  10   8   3       45.38       55.55      2.75 o 
  11   8   3       15.82       14.96      2.59 o 
 -12   9   3      241.03      278.19      5.31 o 
 -11   9   3      295.00      315.82      5.29 o 
 -10   9   3        7.68        9.60      2.56 o 
  -9   9   3      196.72      197.47      4.10 o 
  -8   9   3      262.13      283.03      4.72 o 
  -7   9   3       14.11       16.98      2.54 o 
  -6   9   3        1.44        0.62      1.41 o 
  -5   9   3        9.98        8.06      1.49 o 
  -4   9   3      122.27      126.18      4.03 o 
  -3   9   3      475.22      478.87      5.31 o 
  -2   9   3     1128.22     1144.23     27.62 o 
  -1   9   3      395.30      395.77     10.59 o 
   0   9   3        2.39        1.59      2.06 o 
   1   9   3      276.70      279.65      4.13 o 
   2   9   3        3.45        8.40      2.07 o 
   3   9   3      208.51      200.47      3.76 o 
   4   9   3       99.07      106.32      3.15 o 
   5   9   3      351.68      353.64      4.67 o 
   6   9   3      122.03      118.41      3.25 o 
   7   9   3       53.27       53.47      2.78 o 
   8   9   3      286.73      279.26      7.15 o 
   9   9   3       69.71       67.65      5.12 o 
  10   9   3      145.34      147.93      8.79 o 
 -10  10   3      147.77      167.00      4.44 o 
  -9  10   3       36.16       51.96      3.23 o 
  -8  10   3      141.43      128.91      3.80 o 
  -7  10   3      158.71      169.05      4.05 o 
  -6  10   3      167.43      183.63      2.83 o 
  -5  10   3      441.86      460.72      3.92 o 
  -4  10   3        1.69        2.27      1.49 o 
  -3  10   3      150.07      173.12      4.03 o 
  -2  10   3        6.05       12.79      4.28 o 
  -1  10   3       13.84       15.61      2.15 o 
   0  10   3       17.63       19.51      2.18 o 
   1  10   3      325.09      316.20      4.58 o 
   2  10   3      101.18      104.00      3.08 o 
   3  10   3      456.70      483.90      5.56 o 
   4  10   3        0.95        4.14      2.20 o 
   5  10   3        4.48        2.42      2.26 o 
   6  10   3        0.00       -2.24      2.24 o 
   7  10   3       67.15       76.92      3.06 o 
   8  10   3       52.83       55.55      3.03 o 
  -7  11   3        2.20        1.37      2.28 o 
  -6  11   3        6.37        6.80      2.60 o 
  -5  11   3      264.95      277.05     10.11 o 
  -4  11   3       25.25       29.67      1.90 o 
  -3  11   3        7.52        7.80      1.55 o 
  -2  11   3      353.58      386.84      5.23 o 
  -1  11   3       10.80       13.49      2.39 o 
   0  11   3       66.81       59.07      2.86 o 
   1  11   3      111.82      106.11      3.31 o 
   2  11   3      204.15      225.01      4.48 o 
   3  11   3       37.84       40.76      2.62 o 
   4  11   3      139.40      158.08      3.87 o 
   5  11   3       11.61       18.41      2.63 o 
 -18   0   4       14.45        6.98      2.71 o 
 -17   0   4       32.41       24.64      2.93 o 
 -16   0   4     1083.11     1096.98      8.41 o 
 -15   0   4      823.94      829.25      7.03 o 
 -14   0   4      711.25      738.85      6.39 o 
 -13   0   4      332.63      341.05      4.33 o 
 -12   0   4      369.41      343.43      4.15 o 
 -11   0   4     1602.03     1572.76      7.96 o 
 -10   0   4      902.29      857.72      5.79 o 
  -9   0   4     6206.39     5826.20     14.15 o 
  -8   0   4       65.37       74.59      1.94 o 
  -7   0   4       62.37       59.99      1.69 o 
  -6   0   4      241.28      230.41      2.67 o 
  -5   0   4     3195.98     3080.66      8.89 o 
  -4   0   4      167.81      172.66      2.33 o 
  -3   0   4     4127.14     3976.29      9.94 o 
  -2   0   4      403.69      378.61      3.18 o 
  -1   0   4      720.32      685.08      4.20 o 
   0   0   4        0.97        1.73      1.14 o 
   1   0   4     7198.29     7242.34     14.23 o 
   2   0   4       71.22       78.71      2.01 o 
   3   0   4     1635.44     1774.29     12.73 o 
   4   0   4        0.60        1.37      0.84 o 
   5   0   4     2088.15     2084.28      8.01 o 
   6   0   4      342.24      392.11      3.79 o 
   7   0   4     2418.55     2474.23      9.44 o 
   8   0   4     2932.52     2905.24     10.65 o 
   9   0   4      516.26      517.99      4.82 o 
  10   0   4       82.65       81.68      2.44 o 
  11   0   4      162.62      168.24      3.35 o 
  12   0   4        6.50        6.96      2.13 o 
  13   0   4       47.55       62.93      2.67 o 
  14   0   4      242.05      242.79      4.33 o 
  15   0   4        7.22       24.90      2.41 o 
 -18   1   4      187.26      192.63      3.24 o 
 -17   1   4       61.74       60.45      2.24 o 
 -16   1   4       97.77       96.80      2.31 o 
 -15   1   4       16.27       16.77      1.57 o 
 -14   1   4       49.14       43.26      1.71 o 
 -13   1   4      235.80      229.19      3.38 o 
 -12   1   4      524.34      492.87      8.24 o 
 -11   1   4        5.79        4.96      1.29 o 
 -10   1   4      125.14      127.16      3.47 o 
  -9   1   4        2.98        4.69      1.04 o 
  -8   1   4       86.48       80.14      1.39 o 
  -7   1   4       58.70       76.55     21.45 o 
  -6   1   4        3.87        4.76      0.80 o 
  -5   1   4     1547.31     1535.64     11.55 o 
  -4   1   4       66.91       60.03      1.09 o 
  -3   1   4      294.39      282.72      4.05 o 
  -2   1   4        4.57        5.06      0.60 o 
  -1   1   4      234.79      240.11      1.84 o 
   0   1   4      656.76      662.24     10.75 o 
   1   1   4      290.22      307.81      2.13 o 
   2   1   4      787.06      809.10      3.41 o 
   3   1   4       94.66       78.09      2.05 o 
   4   1   4      840.22      850.72      6.95 o 
   5   1   4      468.70      462.76      2.75 o 
   6   1   4       30.05       34.31      1.16 o 
   7   1   4        1.16        2.05      0.96 o 
   8   1   4      190.93      188.46      2.49 o 
   9   1   4       12.04       11.73      1.11 o 
  10   1   4      476.09      468.30      5.78 o 
  11   1   4        0.24        0.11      1.18 o 
  12   1   4       63.57       60.54      1.76 o 
  13   1   4       72.16       70.66      2.01 o 
  14   1   4      105.93      103.57      4.48 o 
  15   1   4      154.44      151.96      3.93 o 
 -18   2   4      208.36      202.36      2.57 o 
 -17   2   4      423.39      445.11      4.23 o 
 -16   2   4       89.51       99.21      2.37 o 
 -15   2   4      405.69      389.26      3.56 o 
 -14   2   4      364.30      361.86      5.61 o 
 -13   2   4      251.19      254.72      2.77 o 
 -12   2   4       70.61       59.84      2.65 o 
 -11   2   4      242.63      234.27      8.08 o 
 -10   2   4      512.71      483.26      3.14 o 
  -9   2   4        3.51        3.23      1.09 o 
  -8   2   4     1962.52     1901.84     18.13 o 
  -7   2   4      787.19      784.58      3.84 o 
  -6   2   4      236.10      247.65      1.96 o 
  -5   2   4     2189.67     2205.03     15.55 o 
  -4   2   4       48.54       48.43      0.94 o 
  -3   2   4      452.67      407.34      3.60 o 
  -2   2   4       29.54       24.94      0.89 o 
  -1   2   4        0.09        1.95      2.15 o 
   0   2   4     1791.57     1826.59     25.48 o 
   1   2   4      341.59      356.52      2.28 o 
   2   2   4     1793.29     1727.93     10.93 o 
   3   2   4      260.98      253.35      2.42 o 
   4   2   4      492.94      498.52      4.26 o 
   5   2   4     1699.70     1724.08      6.43 o 
   6   2   4       16.72       10.60      0.99 o 
   7   2   4      280.97      281.39      2.77 o 
   8   2   4      694.80      690.05      5.70 o 
   9   2   4       28.81       23.10      1.94 o 
  10   2   4      147.87      155.41      3.22 o 
  11   2   4       67.65       59.48      2.49 o 
  12   2   4       26.34       24.56      2.24 o 
  13   2   4       41.68       46.44      2.68 o 
  14   2   4      104.69      110.60      3.58 o 
 -17   3   4      196.75      200.53      4.11 o 
 -16   3   4      409.08      426.13      5.16 o 
 -15   3   4       34.30       30.42      1.40 o 
 -14   3   4        0.18        5.02      1.62 o 
 -13   3   4     2383.48     2395.92      7.65 o 
 -12   3   4     1626.11     1588.21      5.96 o 
 -11   3   4        2.35        2.70      1.18 o 
 -10   3   4        8.46       11.35      1.47 o 
  -9   3   4      772.96      769.70      3.74 o 
  -8   3   4      919.84      921.25      4.83 o 
  -7   3   4      118.08      132.76     16.41 o 
  -6   3   4       11.97       14.86      0.70 o 
  -5   3   4     3440.58     3497.24      9.65 o 
  -4   3   4      187.60      192.27      1.33 o 
  -3   3   4     3247.43     3120.24     11.62 o 
  -2   3   4     1293.17     1318.66      5.31 o 
  -1   3   4      276.65      277.35      2.19 o 
   0   3   4     3446.55     3509.88     27.22 o 
   1   3   4      799.25      809.55     21.36 o 
   2   3   4      715.73      726.92     15.40 o 
   3   3   4       85.72       92.14      1.47 o 
   4   3   4     1329.81     1331.26      9.90 o 
   5   3   4     2817.18     2868.89      8.87 o 
   6   3   4      166.99      182.89      2.29 o 
   7   3   4      148.57      147.04      2.99 o 
   8   3   4       31.96       36.19      2.14 o 
   9   3   4       19.09       20.84      1.97 o 
  10   3   4     1666.66     1640.54      9.47 o 
  11   3   4       25.10       26.95      2.28 o 
  12   3   4        3.99       11.55      2.18 o 
  13   3   4      302.20      282.51      4.85 o 
  14   3   4      435.29      444.83      6.06 o 
 -17   4   4      240.92      206.79     41.07 o 
 -16   4   4      230.16      220.37      4.21 o 
 -15   4   4       28.99       28.47      1.45 o 
 -14   4   4        9.39       11.16      1.68 o 
 -13   4   4        0.69        3.53      1.38 o 
 -12   4   4      266.52      271.61      4.12 o 
 -11   4   4       30.74       28.78      2.31 o 
 -10   4   4      121.86      120.24      2.93 o 
  -9   4   4     1499.91     1494.88      7.83 o 
  -8   4   4     1595.52     1606.87      7.86 o 
  -7   4   4     1709.21     1741.93      7.86 o 
  -6   4   4       73.88       74.65      1.32 o 
  -5   4   4       52.61       53.72      1.22 o 
  -4   4   4       71.26       72.92      1.29 o 
  -3   4   4      163.23      165.77      6.09 o 
  -2   4   4        6.07        5.54      1.73 o 
  -1   4   4      536.83      525.61      3.29 o 
   0   4   4      585.85      604.32      3.12 o 
   1   4   4     2611.86     2553.46      9.32 o 
   2   4   4      633.84      622.52      4.90 o 
   3   4   4      292.06      297.70      3.67 o 
   4   4   4     1475.25     1439.27      5.38 o 
   5   4   4      598.74      603.49      3.72 o 
   6   4   4      509.58      498.10      3.49 o 
   7   4   4       19.60       19.18      1.32 o 
   8   4   4       10.18       10.38      1.78 o 
   9   4   4       53.25       61.48      2.51 o 
  10   4   4       53.38       57.05      2.76 o 
  11   4   4      207.25      203.62      4.15 o 
  12   4   4        0.13       -0.16      2.40 o 
  13   4   4       30.18       28.96      2.93 o 
  14   4   4      155.13      150.74      4.04 o 
 -16   5   4      479.91      486.53      4.36 o 
 -15   5   4      148.47      146.68      2.74 o 
 -14   5   4       83.28       79.05      2.52 o 
 -13   5   4      525.19      563.53     12.83 o 
 -12   5   4       82.45       86.40      2.82 o 
 -11   5   4      496.26      518.20      5.23 o 
 -10   5   4      748.58      759.43      5.99 o 
  -9   5   4     1132.85     1136.60      6.98 o 
  -8   5   4      359.38      369.75      4.15 o 
  -7   5   4      833.67      833.29      4.61 o 
  -6   5   4      718.61      708.22      6.77 o 
  -5   5   4       72.97       74.81      1.46 o 
  -4   5   4      246.91      246.31      2.14 o 
  -3   5   4      263.49      256.85      2.19 o 
  -2   5   4      262.64      276.39      7.44 o 
  -1   5   4       85.31       78.66      1.54 o 
   0   5   4     2654.10     2669.49     20.78 o 
   1   5   4      255.87      272.22      6.27 o 
   2   5   4     1827.26     1821.45      9.34 o 
   3   5   4     1892.97     1927.72      8.66 o 
   4   5   4       59.73       62.66      2.25 o 
   5   5   4       89.81       90.92      1.80 o 
   6   5   4        3.53        3.43      1.30 o 
   7   5   4        0.04        0.92      1.17 o 
   8   5   4       26.02       23.87      4.34 o 
   9   5   4        8.68        9.68      2.12 o 
  10   5   4      516.39      512.22      5.91 o 
  11   5   4        6.34        9.91      2.25 o 
  12   5   4      363.60      360.12      5.49 o 
  13   5   4      569.56      571.94      6.82 o 
 -15   6   4       17.09       18.43      1.94 o 
 -14   6   4       12.33        9.52      2.77 o 
 -13   6   4      269.44      264.35      8.59 o 
 -12   6   4      336.85      351.20      3.40 o 
 -11   6   4       38.52       36.81      2.44 o 
 -10   6   4        0.05        0.30      1.78 o 
  -9   6   4      323.27      323.37      4.07 o 
  -8   6   4       48.71       59.71      2.43 o 
  -7   6   4      146.32      154.49      1.99 o 
  -6   6   4        8.46        8.39      1.15 o 
  -5   6   4      428.49      399.74      2.81 o 
  -4   6   4       34.97       31.97      1.96 o 
  -3   6   4      148.47      144.08      1.84 o 
  -2   6   4       10.64       11.21      1.13 o 
  -1   6   4      181.17      188.87      2.13 o 
   0   6   4       36.57       47.63      7.84 o 
   1   6   4     2162.37     2081.16      6.28 o 
   2   6   4       95.89      107.89      3.45 o 
   3   6   4      132.15      128.09      2.02 o 
   4   6   4      576.27      535.57      4.96 o 
   5   6   4       28.31       28.44      2.05 o 
   6   6   4       23.87       23.10      1.39 o 
   7   6   4        8.58        3.63      1.29 o 
   8   6   4        6.96        5.06      1.37 o 
   9   6   4        3.97        3.65      1.49 o 
  10   6   4       16.88       17.92      1.60 o 
  11   6   4       24.60       25.10      2.70 o 
  12   6   4        0.00        4.24      2.60 o 
 -14   7   4      104.64      110.36      3.83 o 
 -13   7   4       10.33       13.68      1.84 o 
 -12   7   4        3.38        3.47      1.59 o 
 -11   7   4      560.17      591.79     17.16 o 
 -10   7   4      387.04      393.14      8.11 o 
  -9   7   4       16.80       16.80      1.98 o 
  -8   7   4      150.92      144.57      3.01 o 
  -7   7   4      797.45      764.18     11.02 o 
  -6   7   4      278.91      276.40      7.35 o 
  -5   7   4      585.97      602.50      7.72 o 
  -4   7   4      134.61      132.09      2.96 o 
  -3   7   4      219.07      200.24      3.59 o 
  -2   7   4       68.00       55.42      3.23 o 
  -1   7   4       84.02       71.07      3.21 o 
   0   7   4      360.56      363.39      2.91 o 
   1   7   4       14.68       18.29      1.43 o 
   2   7   4     1758.93     1708.11     14.35 o 
   3   7   4      745.63      745.57     23.28 o 
   4   7   4       88.87       85.75      1.91 o 
   5   7   4      186.81      180.86      2.36 o 
   6   7   4        4.27        4.47      1.75 o 
   7   7   4       35.79       32.63      2.94 o 
   8   7   4       13.30       13.54      1.44 o 
   9   7   4       58.56       58.73      1.98 o 
  10   7   4        0.04       -0.56      1.55 o 
  11   7   4       96.08       99.13      5.23 o 
 -13   8   4       80.67       82.42      5.01 o 
 -12   8   4       76.82       90.73      2.49 o 
 -11   8   4       53.14       53.07      1.97 o 
 -10   8   4       67.57       60.05      2.25 o 
  -9   8   4        0.04       -0.91      1.46 o 
  -8   8   4      365.04      381.53      3.74 o 
  -7   8   4      413.66      404.08      3.23 o 
  -6   8   4        8.99       11.03      1.35 o 
  -5   8   4      353.74      345.94      3.81 o 
  -4   8   4        0.01        0.77      1.21 o 
  -3   8   4       88.73       83.97      1.74 o 
  -2   8   4       29.93       31.15      1.43 o 
  -1   8   4      354.38      338.84      2.88 o 
   0   8   4      153.16      146.13      2.15 o 
   1   8   4       28.33       34.09      1.98 o 
   2   8   4      268.63      265.47      5.02 o 
   3   8   4       42.99       39.26      1.55 o 
   4   8   4       18.29       13.71      1.36 o 
   5   8   4      197.56      202.75      4.85 o 
   6   8   4       56.75       56.59      2.14 o 
   7   8   4        0.07       -0.95      1.42 o 
   8   8   4       30.81       24.57      1.99 o 
   9   8   4      121.24      117.77      4.21 o 
  10   8   4      293.44      285.34      3.40 o 
 -11   9   4       47.87       50.52      3.30 o 
 -10   9   4       10.17       10.59      2.52 o 
  -9   9   4       14.97       17.09      2.63 o 
  -8   9   4      146.41      143.50      3.72 o 
  -7   9   4       45.92       43.73      1.95 o 
  -6   9   4        3.29        3.17      1.60 o 
  -5   9   4       21.88       30.94      2.77 o 
  -4   9   4      372.38      379.92      3.43 o 
  -3   9   4      164.13      167.82      3.53 o 
  -2   9   4       61.72       69.89      2.80 o 
  -1   9   4       35.09       30.95      2.29 o 
   0   9   4       12.88       16.29      2.00 o 
   1   9   4        1.22        6.17      2.00 o 
   2   9   4        5.51       13.86      2.01 o 
   3   9   4        0.06        0.87      1.84 o 
   4   9   4        2.08        2.95      2.20 o 
   5   9   4       40.74       36.58      2.57 o 
   6   9   4      225.63      236.52      4.30 o 
   7   9   4       89.80       88.89      3.31 o 
   8   9   4       11.60       12.78      2.64 o 
  -8  10   4      266.55      303.34      5.19 o 
  -7  10   4      249.43      270.51      4.90 o 
  -6  10   4        1.88        2.44      1.59 o 
  -5  10   4      254.88      266.34      3.68 o 
  -4  10   4        0.16        1.75      1.51 o 
  -3  10   4       32.39       28.49      1.88 o 
  -2  10   4       12.69        9.81      2.42 o 
  -1  10   4       62.66       56.01      2.70 o 
   0  10   4      105.16       93.09      3.08 o 
   1  10   4       84.26       89.34      3.15 o 
   2  10   4      139.64      153.86      3.87 o 
   3  10   4      120.13      128.79      3.47 o 
   4  10   4      200.41      214.74      4.35 o 
   5  10   4       70.96       80.54      3.33 o 
  -3  11   4      363.99      367.69      5.28 o 
  -2  11   4        4.93        4.59      2.43 o 
  -1  11   4       21.12       19.84      2.54 o 
   0  11   4        0.32       -2.10      2.46 o 
 -17   1   5        7.14        8.98      1.76 o 
 -16   1   5      981.83      921.06     14.12 o 
 -15   1   5        5.85        9.14      4.42 o 
 -14   1   5      119.89      117.25      2.33 o 
 -13   1   5      249.60      241.30      3.72 o 
 -12   1   5        3.20        3.95      1.32 o 
 -11   1   5      578.62      586.49      6.55 o 
 -10   1   5      653.80      655.86      3.79 o 
  -9   1   5       26.67       25.32      1.35 o 
  -8   1   5     3313.50     3289.91     24.52 o 
  -7   1   5       52.96       53.88      1.36 o 
  -6   1   5      965.62      961.81      9.63 o 
  -5   1   5        3.17        3.76      0.96 o 
  -4   1   5     1747.02     1700.73      5.16 o 
  -3   1   5       27.18       22.08      1.06 o 
  -2   1   5        1.01       -0.24      0.92 o 
  -1   1   5       15.23       14.24      1.44 o 
   0   1   5      249.79      243.85      5.53 o 
   1   1   5     1776.11     1742.71      5.49 o 
   2   1   5     4299.88     4333.07     56.60 o 
   3   1   5     1511.21     1490.28      5.26 o 
   4   1   5      289.15      309.58      3.17 o 
   5   1   5      671.10      675.45      2.62 o 
   6   1   5      177.07      193.72      3.25 o 
   7   1   5       18.39       13.12      0.98 o 
   8   1   5       81.23       76.72      2.44 o 
   9   1   5      318.47      343.12      4.49 o 
  10   1   5      100.16       90.24      2.91 o 
  11   1   5      371.99      388.15      5.11 o 
  12   1   5      226.86      229.21      4.29 o 
  13   1   5       86.84       91.32      3.36 o 
 -17   2   5      362.56      358.28      4.73 o 
 -16   2   5       67.20       61.22      4.13 o 
 -15   2   5        1.30        0.24      1.67 o 
 -14   2   5       11.62       11.11      1.54 o 
 -13   2   5      171.05      182.97      4.27 o 
 -12   2   5      312.61      306.66      2.94 o 
 -11   2   5      214.21      222.41      4.96 o 
 -10   2   5     1049.46     1039.82     17.22 o 
  -9   2   5      100.82      100.96      1.81 o 
  -8   2   5     2109.47     2072.87     11.25 o 
  -7   2   5       25.90       26.10      1.25 o 
  -6   2   5      244.90      234.98      3.88 o 
  -5   2   5      604.00      581.17      4.82 o 
  -4   2   5        4.92        4.45      0.92 o 
  -3   2   5        4.66        4.64      0.93 o 
  -2   2   5     1751.29     1744.23     15.28 o 
  -1   2   5      725.15      686.95     10.61 o 
   0   2   5      827.92      820.65      7.02 o 
   1   2   5      251.61      235.29      7.42 o 
   2   2   5        0.07        1.35      1.15 o 
   3   2   5      994.05      992.34     15.21 o 
   4   2   5      172.63      162.25      2.09 o 
   5   2   5     1324.98     1320.26      9.84 o 
   6   2   5       18.42       18.25      1.06 o 
   7   2   5       15.68       12.58      1.30 o 
   8   2   5      109.60      104.50      3.65 o 
   9   2   5      305.46      330.73      4.56 o 
  10   2   5      129.79      144.58      3.49 o 
  11   2   5      513.10      509.10      5.97 o 
  12   2   5      257.43      268.41      4.78 o 
  13   2   5      139.15      156.70      4.15 o 
 -16   3   5       32.61       39.37      3.23 o 
 -15   3   5      393.65      402.72      5.72 o 
 -14   3   5      931.06      873.10      7.45 o 
 -13   3   5      434.01      449.83      7.99 o 
 -12   3   5        0.44       -0.26      2.43 o 
 -11   3   5       58.76       59.33      1.67 o 
 -10   3   5      937.63      924.48      5.85 o 
  -9   3   5       18.93       16.08      1.27 o 
  -8   3   5      273.53      298.70      2.54 o 
  -7   3   5      375.89      378.65      2.71 o 
  -6   3   5      823.13      794.96      3.69 o 
  -5   3   5      951.54      945.50      3.90 o 
  -4   3   5      601.37      568.01      3.03 o 
  -3   3   5        0.04        0.71      0.99 o 
  -2   3   5      186.38      183.49      1.49 o 
  -1   3   5     1657.39     1656.13      5.39 o 
   0   3   5      265.88      265.25      6.51 o 
   1   3   5       51.58       50.30      1.37 o 
   2   3   5      118.16      112.60      3.09 o 
   3   3   5       93.51       88.06      3.67 o 
   4   3   5     1323.79     1300.42      5.02 o 
   5   3   5     1170.12     1177.59      4.96 o 
   6   3   5        1.80        2.15      1.04 o 
   7   3   5        9.71        9.14      1.36 o 
   8   3   5       55.09       54.12      2.74 o 
   9   3   5      223.68      205.73      2.82 o 
  10   3   5      234.09      237.62      4.33 o 
  11   3   5        6.88       11.44      2.29 o 
  12   3   5       33.31       23.97      2.51 o 
 -16   4   5      551.70      542.58     10.85 o 
 -15   4   5      101.78       99.03      3.46 o 
 -14   4   5       40.17       43.95      3.04 o 
 -13   4   5      753.50      765.04      6.98 o 
 -12   4   5      125.61      129.61      3.50 o 
 -11   4   5      169.50      179.82      3.61 o 
 -10   4   5      449.50      448.56      4.94 o 
  -9   4   5       28.11       19.67      2.04 o 
  -8   4   5     1157.83     1167.03      7.29 o 
  -7   4   5      188.51      192.37      3.38 o 
  -6   4   5      670.10      658.63      5.38 o 
  -5   4   5     1026.24     1053.53      6.64 o 
  -4   4   5      557.01      545.55      4.86 o 
  -3   4   5      851.27      839.54     13.45 o 
  -2   4   5      225.66      226.24      2.20 o 
  -1   4   5      960.82      917.07     16.18 o 
   0   4   5     1579.29     1619.42      5.41 o 
   1   4   5      158.96      152.65      3.20 o 
   2   4   5      110.16      113.88      2.94 o 
   3   4   5      686.29      711.01      5.87 o 
   4   4   5       15.35       18.06      1.95 o 
   5   4   5      442.80      441.31      4.88 o 
   6   4   5      100.21      106.98      2.10 o 
   7   4   5      199.43      193.56      2.65 o 
   8   4   5        0.25       -1.19      1.47 o 
   9   4   5      452.42      455.37      5.05 o 
  10   4   5      448.38      485.90      4.29 o 
  11   4   5      107.94      119.19      6.30 o 
  12   4   5      233.75      234.17      4.72 o 
 -15   5   5       25.73       24.59      1.99 o 
 -14   5   5      641.71      664.74      6.93 o 
 -13   5   5      135.69      133.51      3.60 o 
 -12   5   5       35.42       39.05      2.81 o 
 -11   5   5        2.93        1.40      1.98 o 
 -10   5   5        1.35       -0.12      1.85 o 
  -9   5   5        7.57        5.81      1.89 o 
  -8   5   5      708.03      663.29      5.77 o 
  -7   5   5       32.94       28.95      2.22 o 
  -6   5   5      531.90      524.65      5.07 o 
  -5   5   5       29.21       28.73      2.16 o 
  -4   5   5      565.26      554.62      6.46 o 
  -3   5   5      204.97      201.59      2.20 o 
  -2   5   5      160.05      162.05      3.69 o 
  -1   5   5      276.52      271.45      4.83 o 
   0   5   5        2.01        0.45      1.17 o 
   1   5   5        0.41       -0.38      1.20 o 
   2   5   5       13.63       13.85      1.23 o 
   3   5   5      278.19      274.98      3.97 o 
   4   5   5       41.49       40.64      2.31 o 
   5   5   5        0.08        1.30      1.87 o 
   6   5   5      109.71      101.03      2.97 o 
   7   5   5      105.19      108.48      2.31 o 
   8   5   5      105.58      106.71      2.43 o 
   9   5   5      309.78      320.79      3.58 o 
  10   5   5       17.57       19.19      2.34 o 
  11   5   5       55.73       54.32      2.21 o 
 -14   6   5      145.13      156.66      2.88 o 
 -13   6   5      321.69      321.11      5.15 o 
 -12   6   5      666.09      638.16      6.36 o 
 -11   6   5      145.83      139.37      3.55 o 
 -10   6   5      205.83      203.26      3.92 o 
  -9   6   5      267.30      273.29      4.17 o 
  -8   6   5      104.03      107.23      2.92 o 
  -7   6   5       77.23       76.18      2.76 o 
  -6   6   5      770.53      743.70      6.03 o 
  -5   6   5        8.07        9.13      1.38 o 
  -4   6   5     1186.21     1181.19     23.76 o 
  -3   6   5     2097.67     2155.26     30.31 o 
  -2   6   5      556.10      575.64      3.56 o 
  -1   6   5       26.94       27.21      1.35 o 
   0   6   5       73.59       71.83      2.23 o 
   1   6   5       11.42       14.24      1.27 o 
   2   6   5       22.35       15.12      1.38 o 
   3   6   5       53.56       55.52      1.66 o 
   4   6   5       25.74       28.13      2.14 o 
   5   6   5       27.49       27.58      2.15 o 
   6   6   5      652.67      681.43      6.32 o 
   7   6   5     1134.40     1121.24      8.18 o 
   8   6   5      108.21      115.46      3.21 o 
   9   6   5       45.16       45.50      1.95 o 
  10   6   5      168.57      173.18      7.61 o 
 -13   7   5       29.01       31.42      2.23 o 
 -12   7   5       15.04       16.54      2.72 o 
 -11   7   5        8.53        6.86      2.21 o 
 -10   7   5       48.20       46.38      2.76 o 
  -9   7   5        1.50        0.80      2.07 o 
  -8   7   5      462.84      440.76      5.04 o 
  -7   7   5       94.02       91.02      2.74 o 
  -6   7   5       31.98       38.50      1.58 o 
  -5   7   5      127.41      118.34      4.68 o 
  -4   7   5       65.40       64.59      1.77 o 
  -3   7   5      138.76      143.02      4.83 o 
  -2   7   5       52.85       45.14      3.47 o 
  -1   7   5       15.52       13.67      1.27 o 
   0   7   5      406.53      394.35      7.14 o 
   1   7   5       81.93       77.99      1.81 o 
   2   7   5       58.17       63.77      1.75 o 
   3   7   5       29.62       24.95      1.54 o 
   4   7   5      209.95      202.03      2.62 o 
   5   7   5       54.98       66.56      5.88 o 
   6   7   5      188.95      190.50      3.92 o 
   7   7   5       46.63       46.63      2.56 o 
   8   7   5        6.79        2.85      2.01 o 
   9   7   5        1.64        3.78      1.64 o 
 -11   8   5       31.97       32.63      1.99 o 
 -10   8   5       33.54       39.40      2.57 o 
  -9   8   5       29.56       37.53      2.55 o 
  -8   8   5       49.36       47.05      2.64 o 
  -7   8   5        4.42        7.64      1.42 o 
  -6   8   5      369.54      369.31      8.00 o 
  -5   8   5        0.34        2.57      1.36 o 
  -4   8   5       54.38       54.96      4.29 o 
  -3   8   5      100.52      102.50      2.03 o 
  -2   8   5       64.62       72.32      1.87 o 
  -1   8   5        0.01       -0.05      1.85 o 
   0   8   5       18.19       16.03      1.41 o 
   1   8   5      339.44      344.18      3.56 o 
   2   8   5       22.61       19.56      1.50 o 
   3   8   5        1.98        1.59      2.10 o 
   4   8   5       62.83       68.67      1.98 o 
   5   8   5       38.92       38.05      1.75 o 
   6   8   5      103.05      106.13      2.38 o 
   7   8   5      164.44      160.82      2.77 o 
  -9   9   5        0.58        0.72      2.58 o 
  -8   9   5        3.35        6.37      2.55 o 
  -7   9   5       72.02       82.15      3.01 o 
  -6   9   5      354.90      358.01      4.88 o 
  -5   9   5      249.83      237.85      4.11 o 
  -4   9   5       46.54       46.94      2.74 o 
  -3   9   5       21.60       21.39      2.21 o 
  -2   9   5       58.75       55.77      2.79 o 
  -1   9   5       98.35      108.71      3.18 o 
   0   9   5      329.98      351.00      4.74 o 
   1   9   5       64.36       61.07      2.72 o 
   2   9   5        1.15        0.60      2.30 o 
   3   9   5      113.84      112.29      3.35 o 
   4   9   5      476.46      512.62      6.09 o 
   5   9   5       65.83       68.72      3.33 o 
  -4  10   5       73.89       81.85      2.30 o 
  -3  10   5        9.66        5.82      2.43 o 
  -2  10   5        0.11       -0.43      2.30 o 
  -1  10   5       86.46       80.80      3.05 o 
   0  10   5      105.37      116.55      3.58 o 
 -15   0   6       88.14       98.06      3.54 o 
 -14   0   6     1005.12     1035.80      8.15 o 
 -13   0   6     2739.94     2656.47     12.35 o 
 -12   0   6       69.90       67.81      2.84 o 
 -11   0   6      403.26      381.98      4.69 o 
 -10   0   6        2.23       33.41      2.14 o 
  -9   0   6      140.41      141.27      3.03 o 
  -8   0   6      686.71      666.07      5.54 o 
  -7   0   6      186.13      183.64      3.20 o 
  -6   0   6      186.31      184.06      3.22 o 
  -5   0   6      449.69      452.88      4.45 o 
  -4   0   6     4467.48     4320.75     12.79 o 
  -3   0   6     2330.38     2269.28      9.42 o 
  -2   0   6       23.95       27.23      1.90 o 
  -1   0   6      278.12      278.41      3.73 o 
   0   0   6      851.79      863.66      6.12 o 
   1   0   6      515.91      520.09      4.89 o 
   2   0   6      217.30      211.24      3.40 o 
   3   0   6       25.11       22.94      2.06 o 
   4   0   6      794.84      853.33      6.47 o 
   5   0   6        4.31        9.65      1.99 o 
   6   0   6     1213.32     1190.60      7.91 o 
   7   0   6      110.70      109.22      3.18 o 
   8   0   6        5.86        5.62      2.23 o 
   9   0   6      385.01      376.47      5.18 o 
  10   0   6      109.25       99.75      3.49 o 
  11   0   6      203.15      219.55      4.49 o 
 -15   1   6      220.92      221.75      3.11 o 
 -14   1   6        0.63        1.93      1.70 o 
 -13   1   6      168.88      175.75      8.41 o 
 -12   1   6       16.52       17.02      1.61 o 
 -11   1   6      160.88      148.86      3.28 o 
 -10   1   6        0.17        0.45      1.16 o 
  -9   1   6      172.51      170.60      4.82 o 
  -8   1   6       11.69       12.03      1.27 o 
  -7   1   6       88.17       80.50      1.75 o 
  -6   1   6       86.72       88.07      1.74 o 
  -5   1   6       80.43       83.20      4.94 o 
  -4   1   6      353.33      348.93      3.65 o 
  -3   1   6       39.23       41.18      3.68 o 
  -2   1   6       17.72       18.03      1.26 o 
  -1   1   6       29.79       32.86      1.37 o 
   0   1   6      676.10      659.81      3.76 o 
   1   1   6        0.62        0.53      1.17 o 
   2   1   6        9.48        6.68      1.28 o 
   3   1   6       82.95       80.59      2.51 o 
   4   1   6        5.66        6.93      1.22 o 
   5   1   6       60.90       63.51      1.71 o 
   6   1   6      185.67      200.62      2.61 o 
   7   1   6       61.97       64.17      1.50 o 
   8   1   6        1.97        1.64      1.11 o 
   9   1   6        0.84       -0.19      1.25 o 
  10   1   6      108.86      104.94      1.92 o 
  11   1   6        0.09        0.54      1.39 o 
 -15   2   6        0.28        4.74      3.06 o 
 -14   2   6      249.89      255.28      4.68 o 
 -13   2   6      303.89      303.77      3.23 o 
 -12   2   6      319.07      327.23      4.97 o 
 -11   2   6        5.87        6.31      1.36 o 
 -10   2   6       30.66       29.60      1.42 o 
  -9   2   6        2.39        3.40      2.42 o 
  -8   2   6       31.13       34.31      3.56 o 
  -7   2   6      301.25      299.48      2.69 o 
  -6   2   6        0.13       -1.21      1.21 o 
  -5   2   6        0.21        1.09      1.14 o 
  -4   2   6     1257.97     1224.34      6.40 o 
  -3   2   6       68.30       76.78      1.66 o 
  -2   2   6      712.09      711.18      3.82 o 
  -1   2   6     1169.47     1184.31      7.58 o 
   0   2   6      376.72      374.05      9.88 o 
   1   2   6      782.66      811.29      4.24 o 
   2   2   6        7.24        5.41      1.22 o 
   3   2   6      278.71      261.82      2.67 o 
   4   2   6        0.35        2.67      1.20 o 
   5   2   6       12.87        7.96      1.28 o 
   6   2   6      115.00      122.26      5.10 o 
   7   2   6        0.16        0.35      1.38 o 
   8   2   6       49.81       53.02      1.52 o 
   9   2   6      246.83      243.51      2.74 o 
  10   2   6        6.43        3.23      1.35 o 
 -15   3   6      651.37      626.72      6.87 o 
 -14   3   6       16.15       13.02      2.76 o 
 -13   3   6      135.93      136.87      3.73 o 
 -12   3   6      120.14      124.18      3.50 o 
 -11   3   6      367.94      339.88      4.72 o 
 -10   3   6       61.68       56.01      2.72 o 
  -9   3   6      116.72      113.99      3.14 o 
  -8   3   6       23.05       19.77      2.36 o 
  -7   3   6     1628.61     1580.04      8.71 o 
  -6   3   6      503.06      478.91      5.05 o 
  -5   3   6      416.81      392.69      4.61 o 
  -4   3   6     1546.07     1472.80      8.29 o 
  -3   3   6        2.69        2.32      1.96 o 
  -2   3   6       90.78       95.69      2.74 o 
  -1   3   6      130.72      135.10      3.08 o 
   0   3   6     1018.19      974.14      6.91 o 
   1   3   6        5.14        1.44      2.07 o 
   2   3   6       21.96       16.84      2.02 o 
   3   3   6      452.12      435.77      5.00 o 
   4   3   6      565.94      546.25      5.66 o 
   5   3   6      137.82      128.32      3.44 o 
   6   3   6      938.37      958.78      7.61 o 
   7   3   6      131.58      137.57      3.59 o 
   8   3   6        5.20        7.28      1.51 o 
   9   3   6       12.59       13.83      1.79 o 
  10   3   6      294.81      300.95      4.52 o 
 -14   4   6        3.91        4.78      2.54 o 
 -13   4   6      165.89      164.17      3.96 o 
 -12   4   6      152.09      156.06      3.95 o 
 -11   4   6      417.77      425.91      5.39 o 
 -10   4   6       33.61       31.57      2.44 o 
  -9   4   6      121.86      113.16      3.27 o 
  -8   4   6      252.42      252.94      4.13 o 
  -7   4   6      110.72      110.49      3.11 o 
  -6   4   6      108.80      115.34      3.17 o 
  -5   4   6        0.76        0.12      2.25 o 
  -4   4   6       10.04        9.95      2.32 o 
  -3   4   6      304.72      295.88      4.28 o 
  -2   4   6      599.61      602.09      5.62 o 
  -1   4   6      514.53      523.37      5.29 o 
   0   4   6        3.26        7.83      2.02 o 
   1   4   6       67.38       67.81      2.79 o 
   2   4   6      681.72      711.75      6.39 o 
   3   4   6      310.97      317.02      4.63 o 
   4   4   6      525.61      523.06      5.83 o 
   5   4   6        1.58        1.16      2.13 o 
   6   4   6       37.22       34.95      2.78 o 
   7   4   6        9.70       11.38      2.59 o 
   8   4   6       19.55       16.25      2.60 o 
   9   4   6       10.70        8.12      1.59 o 
 -13   5   6        0.39       -1.01      2.52 o 
 -12   5   6       61.65       58.40      3.19 o 
 -11   5   6       48.27       51.33      2.84 o 
 -10   5   6      150.48      151.05      3.75 o 
  -9   5   6      634.24      647.57      6.29 o 
  -8   5   6      598.38      594.46      5.88 o 
  -7   5   6      116.03      119.24      3.11 o 
  -6   5   6      284.25      278.50      4.20 o 
  -5   5   6       24.45       24.97      2.44 o 
  -4   5   6      587.99      580.24      5.64 o 
  -3   5   6       14.76        8.15      2.28 o 
  -2   5   6       22.79       19.28      2.06 o 
  -1   5   6       90.26       88.57      2.86 o 
   0   5   6       65.71       62.19      2.78 o 
   1   5   6      649.72      682.02      7.54 o 
   2   5   6      541.27      567.29      3.89 o 
   3   5   6      284.01      297.92      4.58 o 
   4   5   6      927.04      974.74      7.73 o 
   5   5   6       14.49       12.33      2.42 o 
   6   5   6      283.42      301.20      4.93 o 
   7   5   6       11.20       11.07      2.67 o 
   8   5   6      115.84      119.37      3.78 o 
 -12   6   6      173.55      167.78      4.12 o 
 -11   6   6       57.89       63.68      3.23 o 
 -10   6   6        0.03       -0.14      2.28 o 
  -9   6   6       61.48       60.05      2.97 o 
  -8   6   6        7.51       11.64      2.37 o 
  -7   6   6       10.57       12.79      2.09 o 
  -6   6   6       30.57       35.94      2.44 o 
  -5   6   6      112.59      107.17      3.22 o 
  -4   6   6      165.68      163.31      3.55 o 
  -3   6   6      154.72      140.99      3.29 o 
  -1   6   6       20.46       16.37      2.00 o 
   0   6   6       16.67       16.27      1.50 o 
   1   6   6      310.45      312.97     10.19 o 
   2   6   6      230.05      240.47      8.10 o 
   3   6   6        1.77        4.28      1.67 o 
   4   6   6      156.38      168.60      2.67 o 
   5   6   6        2.56        1.26      2.14 o 
   6   6   6       33.26       33.65      2.71 o 
   7   6   6        4.98        4.03      2.39 o 
 -10   7   6      238.75      242.41      4.59 o 
  -9   7   6      564.79      611.11      6.42 o 
  -8   7   6      405.73      448.92      5.48 o 
  -7   7   6      491.04      460.38      5.45 o 
  -6   7   6      172.44      171.73      3.75 o 
  -5   7   6        0.02        1.01      1.97 o 
  -4   7   6        0.69       -0.03      2.22 o 
  -3   7   6        5.16        1.49      2.05 o 
  -2   7   6       42.75       37.41      2.58 o 
  -1   7   6       50.44       44.12      1.70 o 
   0   7   6      225.27      226.32      2.84 o 
   1   7   6      861.25      913.26      5.13 o 
   2   7   6      413.80      427.00      3.75 o 
   3   7   6      185.37      185.27      2.81 o 
   4   7   6      167.32      192.62      4.15 o 
   5   7   6        5.45        3.46      1.56 o 
   6   7   6        2.15        0.33      1.57 o 
  -8   8   6       34.63       40.43      2.79 o 
  -7   8   6      139.10      151.46      3.76 o 
  -6   8   6      175.55      176.25      3.88 o 
  -5   8   6      182.02      178.08      3.83 o 
  -4   8   6        2.87        0.70      2.38 o 
  -3   8   6        3.88        0.55      2.16 o 
  -2   8   6       99.19      104.43      3.93 o 
  -1   8   6       61.04       55.31      3.01 o 
   0   8   6        1.71        4.30      1.48 o 
   1   8   6      233.46      257.52      3.78 o 
   2   8   6       37.02       37.97      1.81 o 
   3   8   6       10.15       11.95      1.83 o 
 -13   1   7       26.28       22.52      1.85 o 
 -12   1   7        0.25       -0.10      1.58 o 
 -11   1   7      283.31      279.99      3.19 o 
 -10   1   7      465.67      467.56      4.62 o 
  -9   1   7      594.12      597.34      4.13 o 
  -8   1   7      308.51      304.82      3.04 o 
  -7   1   7     1826.02     1840.19     17.47 o 
  -6   1   7      107.00      105.90      4.82 o 
  -5   1   7       28.42       25.68      1.66 o 
  -4   1   7      837.92      816.00      7.68 o 
  -3   1   7      249.56      249.23      2.80 o 
  -2   1   7      365.34      367.39      5.65 o 
  -1   1   7      428.29      450.15     10.85 o 
   0   1   7      162.12      155.15      3.09 o 
   1   1   7      487.48      468.98      6.55 o 
   2   1   7       32.46       34.69      2.28 o 
   3   1   7      446.19      447.82     11.10 o 
   4   1   7      382.48      371.34      3.45 o 
   5   1   7       17.08       16.97      1.70 o 
   6   1   7      183.53      189.96      9.57 o 
   7   1   7      295.51      314.10      5.61 o 
 -13   2   7       24.36       22.91      2.89 o 
 -12   2   7      547.25      547.99      6.27 o 
 -11   2   7       42.78       41.99      2.76 o 
 -10   2   7        4.08        3.32      2.26 o 
  -9   2   7      407.81      412.06      5.26 o 
  -8   2   7       33.89       33.29      2.48 o 
  -7   2   7      772.73      763.43      6.55 o 
  -6   2   7      165.07      165.66      3.63 o 
  -5   2   7      158.20      151.22      3.56 o 
  -4   2   7        3.96        1.95      2.11 o 
  -3   2   7        9.34        5.55      2.03 o 
  -2   2   7       44.13       44.39      2.48 o 
  -1   2   7       17.61       24.37      2.12 o 
   0   2   7       51.25       54.53      2.66 o 
   1   2   7      798.27      843.09      7.03 o 
   2   2   7       44.01       43.77      2.63 o 
   3   2   7      101.67      102.96      3.30 o 
   4   2   7        9.19       10.96      2.35 o 
   5   2   7      388.35      386.83      5.41 o 
   6   2   7       88.09       84.20      3.26 o 
   7   2   7       57.35       59.04      3.09 o 
 -12   3   7       35.38       36.16      2.98 o 
 -11   3   7       38.70       40.56      2.73 o 
 -10   3   7      131.01      126.04      3.64 o 
  -9   3   7        1.45        2.29      2.12 o 
  -8   3   7      312.12      307.03      4.76 o 
  -7   3   7      653.12      639.37      6.23 o 
  -6   3   7        5.84        4.65      2.24 o 
  -5   3   7      385.18      395.66      5.17 o 
  -4   3   7      698.40      687.08      6.28 o 
  -3   3   7      324.95      294.06      4.56 o 
  -2   3   7        5.49        6.04      2.06 o 
  -1   3   7       15.66       14.49      2.23 o 
   0   3   7        1.74        2.10      1.92 o 
   1   3   7        5.74        3.95      1.96 o 
   2   3   7       18.55       20.60      2.22 o 
   3   3   7       37.66       40.88      2.72 o 
   4   3   7        4.36        4.46      2.39 o 
   5   3   7      483.63      493.53      6.09 o 
   6   3   7      303.00      321.79      5.24 o 
   7   3   7        2.19        1.38      2.60 o 
 -11   4   7        1.95        3.50      2.29 o 
 -10   4   7       17.47       16.09      2.73 o 
  -9   4   7      398.46      402.31      5.32 o 
  -8   4   7       31.16       30.46      2.75 o 
  -7   4   7       29.75       30.01      2.42 o 
  -6   4   7       11.80       13.42      2.50 o 
  -5   4   7       29.80       29.47      2.56 o 
  -4   4   7       62.01       64.99      2.88 o 
  -3   4   7      175.49      161.61      3.65 o 
  -2   4   7      262.25      260.45      4.40 o 
  -1   4   7        4.53        3.62      2.12 o 
   0   4   7      238.01      228.01      4.12 o 
   1   4   7      628.30      649.41      6.40 o 
   2   4   7       19.61       20.14      2.39 o 
   3   4   7        7.19        4.87      2.59 o 
   4   4   7      247.73      249.50      4.53 o 
   5   4   7      215.93      223.09      4.56 o 
   6   4   7       10.91        8.98      2.74 o 
 -10   5   7       17.53       15.03      2.73 o 
  -9   5   7      123.90      123.79      3.74 o 
  -8   5   7      197.76      179.23      4.03 o 
  -7   5   7       20.35       15.84      2.72 o 
  -6   5   7       51.49       51.58      2.78 o 
  -5   5   7      171.24      175.73      4.07 o 
  -4   5   7        0.68        4.27      2.24 o 
  -3   5   7      478.12      475.58      5.71 o 
  -2   5   7      105.75      113.73      3.61 o 
  -1   5   7       69.14       73.87      3.07 o 
   0   5   7       24.00       22.92      2.54 o 
   1   5   7       11.02       14.05      2.52 o 
   2   5   7        1.06       -1.72      2.51 o 
   3   5   7       19.33       20.59      2.45 o 
   4   5   7      158.39      174.90      4.27 o 
  -8   6   7      153.60      149.45      4.14 o 
  -7   6   7       78.97       73.99      3.42 o 
  -6   6   7      330.85      315.36      4.99 o 
  -5   6   7      767.89      773.70      7.36 o 
  -4   6   7      263.81      285.42      4.87 o 
  -3   6   7       36.90       37.49      2.79 o 
  -2   6   7      297.48      310.00      4.95 o 
  -1   6   7      104.13      115.10      3.45 o 
   0   6   7       11.36        9.09      2.38 o 
   1   6   7        0.17        2.19      2.13 o 
   2   6   7       44.61       57.07      3.02 o 
   3   6   7      399.49      427.29      5.83 o 
  -4   7   7      164.01      156.65      4.07 o 
  -3   7   7       54.18       61.58      3.30 o 
  -2   7   7       34.07       28.41      3.05 o 
  -9   0   8       36.79       38.94      2.72 o 
  -8   0   8      897.48      933.73      7.59 o 
  -7   0   8      453.33      439.76      5.42 o 
  -6   0   8     1248.99     1221.84      8.49 o 
  -5   0   8       24.78       25.49      2.62 o 
  -4   0   8       12.24        6.66      2.65 o 
  -3   0   8      454.43      438.38      5.35 o 
  -2   0   8      513.36      521.69      5.90 o 
  -1   0   8       76.77       74.37      2.92 o 
   0   0   8        8.54        8.39      2.15 o 
   1   0   8       35.66       36.15      2.55 o 
   2   0   8     1024.59     1057.99      8.20 o 
   3   0   8      254.75      266.46      4.66 o 
  -9   1   8       13.18       11.72      2.10 o 
  -8   1   8       20.91       19.04      3.22 o 
  -7   1   8       87.28       72.82      6.97 o 
  -6   1   8       28.03       31.47      1.79 o 
  -5   1   8      162.28      161.88      3.53 o 
  -4   1   8      236.06      230.22      7.05 o 
  -3   1   8        5.90        3.23      1.63 o 
  -2   1   8        5.93        1.29      1.54 o 
  -1   1   8        0.27       -0.34      1.41 o 
   0   1   8        0.02       -0.75      1.37 o 
   1   1   8       93.31       83.08      7.54 o 
   2   1   8        4.78        7.07      1.41 o 
   3   1   8        2.53        2.97      1.36 o 
  -8   2   8       54.08       63.05      3.09 o 
  -7   2   8      112.12      107.90      3.57 o 
  -6   2   8       88.87       89.43      3.20 o 
  -5   2   8       50.37       49.62      3.06 o 
  -4   2   8        3.20        3.16      2.56 o 
  -3   2   8      173.44      160.83      3.81 o 
  -2   2   8       31.02       30.71      2.54 o 
  -1   2   8       29.07       30.53      2.44 o 
   0   2   8      126.47      127.36      3.50 o 
   1   2   8       62.71       63.55      2.90 o 
   2   2   8      245.83      259.44      4.76 o 
  -7   3   8      122.97      112.68      3.48 o 
  -6   3   8      214.34      227.20      4.39 o 
  -5   3   8      382.10      393.07      5.56 o 
  -4   3   8      886.50      909.94      7.84 o 
  -3   3   8       91.35       89.31      3.39 o 
  -2   3   8        5.82        2.38      2.33 o 
  -1   3   8       28.71       18.28      2.42 o 
   0   3   8       53.75       51.80      3.01 o 
   1   3   8      105.50      100.30      3.58 o 
  -5   4   8        1.58        1.78      2.40 o 
  -4   4   8        5.12        8.30      2.70 o 
  -3   4   8        4.13        2.71      2.63 o 
  -2   4   8       24.43       27.53      2.90 o 
                                                 
